# Supplementary material for: Mesozoic evolution of cicadas and their origins of vocalization and root feeding
Source: Nat Commun. 2024 Jan 8;15:376. doi: 10.1038/s41467-023-44446-x (PMC10774268; doi:10.1038/s41467-023-44446-x)
Supplement: Supplementary file 4 — Supplementary Data 1 [file 41467_2023_44446_MOESM4_ESM.xlsx]

## Sheet: Sheet1
Supplementary Data 1: Phylogenetic matrix referring to Fig. 3a and Supplementary Fig.13.
Cycloscytina gobiensis (Hylicellidae) 000000?001?0-110?000?00??0?110-0240-022400000100000--1100000??00?????????????????
Aphrophora pectoralis (Cecropidae) 111111021000-0-0-0102000000010-0100-000000000010010--010-0002??00000-00?0?0??????
Cercopis vulnerata (Cecropidae) 111101020000-0-0-0000000000010-0140-010000000010010--010-0002??00000-00?0?0??????
Jurocercopis grandis (Procercopidae) 0100010?01?0-0-0-0000002?00110-0140-0223000?0110010--110-0002??000???????????????
Anthoscytina elegans (Procercopidae) 0100010?01?0-0-0-0000001?00110-0000-0002000?0110010--110-0002??000???????????????
Paranthoscytina xiai (Procercopidae) 0100010?0000-0-0-0100000?00?10-0020-000020001110010--110-0002??000???????????????
Shuraboprosbole daohugouensis0000110?01110110?000102100011000010011120010000001101110?10010?0?????????????????
Sanmai mengi 0000110?01110110?000102100011000010011110010000001101110?10010?0?????????????????
Macrotettigarcta obesa0000110?01110110?0001021000110000200111200100100011011?0?10010?0?????????????????
Eunotalia emeryi 000011100000-0-0-0001000000010001300021301000100011011?0?00010?0????00??0?0??0???
Cretotettigarcta problematica 00101100011101100000111100010001020011021110010101100011001010?0????0???0????0???
Cretotettigarcta shcherbakovi 00101100011101100000111100010001020011021110010101100011001010?0????0???0????0???
Vetuprosbole parallelica 0010110?011101100000101200010000020011020010010001100010000010?0?????????????????
Pranwanna xiai 00001100011111101000102100010010020101010111001101110000?10000101??100110?0?11?0?
Tianyuprosbole zhengi 0000111?00010100?100200000111000010011120000010001101110?00010?0?????????????????
Tettigarcta tomentosa 001011110001010001002000001100000200111200100110011021101001100000000100000100002
Tettigarcta crinita 001011110001010001002000001100000200111200100110011021101001100000000100000100002
Derotettix mendosensis (Cicadidae: Derotettiginae) 011011020111111110011-12110101100200110100100111111100000102011011111110001100000
Platypedia putnami (Cicadidae: Tbicininae) 011011020111111110011-12110101100210110200211011111120000102011011111110001000001
Magicicada neotredecim (Cicadidae: Cicadettinae) 011011020111111110011-12110101100210110200210011111120000102011011111110111010000
Tettigomyia vespiformis (Cicadidae: Tettigomyiinae) 011011020111111110011-12110101100210110200210011111120000102011011111111011011110
Cicada orni (Cicadidae: Cicadinae) 011011020111111110011-12110101100210110200211011111120000102011111111110111010100
