# Supplementary material for: Mesozoic evolution of cicadas and their origins of vocalization and root feeding
Source: Nat Commun. 2024 Jan 8;15:376. doi: 10.1038/s41467-023-44446-x (PMC10774268; doi:10.1038/s41467-023-44446-x)
Supplement: Supplementary file 5 — Supplementary Data 2 [file 41467_2023_44446_MOESM5_ESM.xlsx]

## Sheet: Sheet1
Supplementary Data 2: NMDS matrix of forewing characters referring to Fig. 3c
Name	1	2	3	4	5	6	7	8	9	10	11	12	13	14	15	16	17	18	19	20	21	22	23	24	25	26	27	28	29	30	31	32
Eunotalia emeryi	2	1	2	1	0	0	1	0	0	0	1	0	0	0	0	0	0	1	0	0	0	0	0	1	0	0	1	0	0	0	1	0
Mesodiphthera grandis	3	0	0	1	0	0	1	0	0	0	0	0	0	0	0	0	0	0	0	0	0	1	1	0	0	0	1	0	0	?	1	0
Tardilly prosboloides	?	0	0	2	0	0	0	0	0	0	1	1	1	1	0	0	0	1	0	0	0	1	0	0	0	0	1	0	0	0	1	0
Tardilly dunstani	?	0	0	2	0	0	0	0	0	?	1	1	1	1	0	0	0	0	0	0	0	1	0	0	0	0	1	0	0	0	1	0
Cicadoprosbole sogutensis	3	0	0	1	0	0	0	0	0	0	0	0	0	0	0	0	0	0	0	0	0	0	0	0	0	0	1	0	0	0	1	0
Paraprosbole rotruda	0	0	0	1	1	0	0	0	0	?	1	1	1	0	0	0	0	0	0	0	0	0	0	?	?	?	0	0	?	?	1	?
Liassocicada antecedens	0	0	0	1	1	0	0	0	1	?	1	0	0	0	0	0	?	0	?	0	0	0	0	0	0	2	0	?	?	?	1	?
Liassocicada mueckei	1	0	0	1	0	0	0	0	0	0	0	0	0	0	0	0	0	0	1	0	0	0	1	0	0	0	0	1	0	2	1	0
Hirtaprosbole erromera	1	0	0	1	1	0	1	0	0	0	1	0	0	0	0	0	0	0	1	0	0	0	0	1	0	0	0	0	1	0	1	0
Macrotettigarcta obesa	1	0	0	1	1	0	0	0	0	0	1	0	0	0	0	0	0	0	1	0	0	1	0	0	0	0	0	2	1	1	1	0
Maculaprosbole zhengi	1	0	0	1	1	0	0	0	0	0	0	0	0	0	0	0	0	0	0	0	0	0	0	1	0	0	0	0	1	1	1	0
Sanmai kongi	0	0	0	0	1	0	0	0	0	0	0	0	1	0	0	0	0	0	0	0	0	0	0	0	0	0	0	0	1	1	1	0
Sanmai mengi	0	0	0	0	1	0	0	0	0	0	0	0	1	0	0	0	0	0	0	0	0	0	0	0	0	0	0	0	1	1	1	0
Sanmai xuni	0	0	0	0	1	0	0	0	0	0	0	0	1	0	0	0	0	0	0	0	0	0	0	0	0	0	0	0	1	1	1	0
Shuraboprosbole daohugouensis	0	0	0	1	1	0	0	0	0	0	0	1	1	0	0	0	0	0	0	0	0	0	0	0	0	0	0	0	1	1	1	0
Shuraboprosbole media	0	0	0	1	1	0	0	0	0	0	0	0	1	0	0	0	0	0	0	0	0	0	0	0	0	0	0	0	1	1	1	0
Shuraboprosbole minuta	0	0	0	1	1	0	0	0	0	0	0	1	1	0	0	0	0	0	0	0	0	0	0	0	0	0	0	0	1	1	1	0
Turutanovia karatavica	1	0	0	1	?	0	0	0	0		0	1	1	0	0	?	0	0	0	0	0	0	0	?	?	?	0	0	?	?	1	0
Protabanus chaoyangensis	0	0	0	1	1	0	0	0	0	0	1	0	0	?	1	0	0	0	1	0	0	1	1	0	0	0	0	0	1	2	1	0
Sunotettigarcta hirsuta	0	0	0	1	1	0	0	0	0	0	1	0	0	0	0	0	0	0	0	0	0	0	0	0	0	0	0	0	?	?	1	0
Tianyuprosbole zhengi	1	0	0	1	1	0	0	0	0	0	1	0	0	0	0	0	0	0	0	0	0	0	0	2	0	0	0	0	0	0	1	0
Sunotettigarcta kudryashevae	0	0	0	1	1	0	0	0	0	0	1	0	0	0	0	0	0	0	0	0	0	0	0	0	0	0	0	0	1	2	1	0
Elkinda hecatoneura	3	2	3	4	0	0	0	0	0	0	1	0	0	0	2	0	0	0	0	0	0	1	0	0	0	0	0	0	0	?	1	0
Architettix compacta	1	0	0	0	0	1	1	1	0	0	1	1	1	1	0	0	?	0	1	0	0	1	0	0	0	0	0	0	1	0	1	0
Liassotettigarcta africana	2	0	0	1	0	0	0	0	0	0	0	0	0	0	0	0	0	0	1	?	0	0	0	0	0	0	0	0	0	2	1	0
Tettagalma striata	1	0	0	1	1	0	0	0	0	0	0	1	0	0	0	0	0	0	1	0	0	0	0	0	0	0	0	2	0	2	1	0
Maculaferrum blaisi	1	0	0	1	1	0	0	0	0	0	0	0	0	0	0	0	0	0	1	1	0	0	0	0	0	0	0	2	1	2	1	0
Cretotettigarcta burmensis	1	0	0	1	0	1	1	0	0	1	1	0	0	0	0	0	0	0	1	1	0	0	0	2	0	0	1	0	0	0	1	1
Cretotettigarcta shcherbakovi	1	0	0	1	0	1	1	0	0	1	1	0	0	0	0	0	0	0	1	1	0	0	0	2	0	0	1	0	0	0	1	1
Cretotettigarcta problematica	1	0	0	1	0	1	1	0	0	1	1	0	0	0	0	0	0	0	1	1	0	0	0	2	0	0	1	0	0	0	1	1
Vetuprosbole parallelica	1	0	0	1	1	0	0	0	0	0	1	0	0	0	0	0	0	0	2	1	0	0	0	2	0	0	0	0	1	1	1	1
Burmaprosbol nervosa	1	0	0	3	1	0	1	0	0	0	1	0	0	0	0	0	0	0	2	1	0	0	0	2	0	0	0	0	2	3	1	1
Pranwanna xiai	1	0	0	0	0	1	1	1	1	0	1	1	1	1	0	0	1	0	1	0	0	1	0	0	0	2	0	0	1	1	1	1
Meuniera haupti	0	0	0	?	1	0	0	0	0	0	1	?	?	?	0	0	0	0	1	1	1	0	0	2	0	0	0	0	1	2	1	0
Paratettigarcta zealandica	?	0	0	1	?	0	0	0	0	?	1	?	0	0	0	0	?	0	?	1	?	0	0	?	0	0	0	2	1	?	1	?
Davispia bearcreekensis	1	0	0	1	0	1	0	1	0	0	1	1	1	0	0	1	1	0	2	1	1	1	1	2	1	0	0	0	2	2	0	1
Hadoa grandiosa	?	0	0	2	0	1	0	1	0	0	?	?	?	?	?	1	0	0	2	?	1	1	1	?	?	?	0	?	2	2	0	1
Lithocicada perita	1	0	0	1	0	1	0	1	0	?	1	1	1	0	0	1	1	0	2	1	1	1	1	0	0	2	0	0	2	2	0	1
Platypedia primigenia	1	0	0	1	0	1	0	1	0	0	1	1	1	0	0	1	1	0	2	1	1	1	1	2	2	2	0	2	2	2	0	1
Paracicadetta oligocenica	1	0	0	1	0	1	0	1	0	0	1	1	1	0	0	1	1	0	2	1	1	1	1	0	0	1	0	1	2	2	0	1
Lyristes sp.	?	?	?	?	0	1	0	1	0	0	1	?	1	0	0	1	1	0	2	1	1	1	1	2	0	0	0	2	2	2	0	1
Cicadatra serresi	1	0	0	1	0	1	0	1	0	0	?	1	1	0	0	1	1	0	2	1	1	1	1	?	?	?	0	2	2	2	0	1
Meimuna protopalifera	1	0	0	1	0	1	0	1	0	?	1	1	1	0	0	1	1	0	2	1	1	1	1	2	0	0	0	1	2	2	0	1
Tymocicada gorbunovi	1	0	0	1	0	1	0	1	0	0	1	1	1	0	0	1	1	0	2	1	1	1	1	2	1	2	0	2	2	2	0	1
Paleopsalta ungeri	1	0	0	1	0	1	0	1	0	0	1	1	1	0	0	1	1	0	2	1	1	1	1	1	1	1	0	0	2	2	0	1
Minyscapheus dominieanus	1	0	0	1	0	1	0	1	0	0	1	1	1	0	0	1	1	0	2	1	1	1	1	0	0	0	0	0	2	2	0	1
Cryptotympana incasa	1	0	0	1	0	1	0	1	0	0	1	1	1	0	0	1	1	0	2	1	1	1	1	0	0	0	0	1	2	2	0	1
Cryptotympana miocenica	1	0	0	1	0	1	0	1	0	0	1	1	1	0	0	1	1	0	2	1	1	1	1	1	0	0	0	1	2	2	0	1
Hyalessa lapidescens	1	0	0	1	0	1	0	1	0	0	1	1	1	0	0	1	1	0	2	1	1	1	1	2	0	0	0	2	2	2	0	1
Camuracicada aichhorni	1	0	0	1	0	1	0	1	0	0	1	1	1	0	0	1	1	0	2	1	1	1	1	?	?	?	0	1	2	2	0	1
Yezoterpnosia aff. vacua	1	0	0	1	0	1	0	1	0	0	1	1	1	0	0	1	1	0	2	1	1	1	1	?	?	?	0	2	2	2	0	1
Lyristes renei	1	0	0	1	0	1	0	1	0	0	1	1	1	0	0	1	1	0	2	1	1	1	1	0	0	0	0	1	2	2	0	1
Tibicina gigantea	1	0	0	1	0	1	0	1	0	0	1	1	1	0	0	1	1	0	2	1	1	1	1	2	0	0	0	1	2	2	0	1
Miocenoprasia grasseti	1	0	0	1	0	1	0	1	0	0	1	1	1	0	0	1	1	0	2	1	1	1	1	2	0	0	0	1	2	2	0	1
Cicada aff. Orni	1	0	0	1	0	1	0	1	0	0	1	1	1	0	0	1	1	0	2	1	1	1	1	?	?	?	0	2	2	2	0	1
Tibicina haematodes	1	0	0	1	0	1	0	1	0	0	1	1	1	0	0	1	1	0	2	1	1	1	1	2	2	0	0	1	2	2	0	1
Graptopsaltria aff. Nigrofuscata	1	0	0	1	0	1	0	1	0	0	1	1	1	0	0	1	1	0	2	1	1	1	1	2	2	0	0	0	2	2	0	1
Auritibicen bihamatu	1	0	0	1	0	1	0	1	0	0	1	1	1	0	0	1	1	0	2	1	1	1	1	2	0	0	0	2	2	2	0	1
Yezoterpnosia nigricosta	1	0	0	2	0	1	0	1	0	0	1	1	1	0	0	1	1	0	2	1	1	1	1	0	0	0	0	?	2	2	0	1
Hemidictya frondosa	1	2	3	4	0	1	0	1	0	0	1	1	1	0	0	1	1	0	2	1	1	1	1	2	0	0	0	0	2	2	0	1
Platypedia areolata	1	0	0	1	0	1	0	1	0	0	1	1	1	0	0	1	1	0	2	1	1	1	1	0	0	3	0	1	2	2	0	1
Sapantanga nutans	1	0	0	1	0	1	0	1	0	0	1	1	1	0	0	1	1	0	2	1	1	1	1	2	0	0	0	0	2	2	0	1
Tettigotoma maculata	1	0	0	1	0	1	0	1	0	0	1	1	1	0	0	1	1	0	2	1	1	1	1	0	0	0	0	1	2	2	0	1
Tibicina corsica	1	0	0	1	0	1	0	1	0	0	1	1	1	0	0	1	1	0	2	1	1	1	1	2	1	0	0	1	2	2	0	1
Tibicina haematodes	1	0	0	1	0	1	0	1	0	0	1	1	1	0	0	1	1	0	2	1	1	1	1	2	1	0	0	2	2	2	0	1
Hovana distanti	1	2	3	4	0	1	0	1	0	0	1	1	1	0	0	1	1	0	2	1	1	1	1	2	0	0	0	0	2	2	0	1
Lacetas annulicornis	1	0	0	1	0	1	0	1	0	0	1	1	1	0	0	1	1	0	2	1	1	1	1	2	0	0	0	0	2	2	0	1
Quintilia aurora	1	0	0	1	0	1	0	1	0	0	1	1	1	0	0	1	1	0	2	1	1	1	1	0	0	2	0	2	2	2	0	1
Xosopsaltria Kirkaldy	1	0	0	1	0	1	0	1	0	0	1	1	1	0	0	1	1	0	2	1	1	1	1	0	0	1	0	0	2	2	0	1
Carineta rufescens	1	0	0	1	0	1	0	1	0	0	1	1	1	0	0	1	1	0	2	1	1	1	1	1	0	0	0	0	2	2	0	1
Cicadatra hei	1	0	0	1	0	1	0	1	0	0	1	1	1	0	0	1	1	0	2	1	1	1	1	1	0	0	0	0	2	2	0	1
Yoyetta robusta	1	0	0	1	0	1	0	1	0	0	1	1	1	0	0	1	1	0	2	1	1	1	1	3	0	0	0	0	2	2	0	1
Karenia caelatata	1	0	0	1	0	1	0	1	0	0	1	1	1	0	0	1	1	0	2	1	1	1	1	0	0	2	0	2	2	2	0	1
Magicicada septendecim	1	0	0	1	0	1	0	1	0	0	1	1	1	0	0	1	1	0	2	1	1	1	1	1	0	0	0	0	2	2	0	1
Cicada orni	1	0	0	1	0	1	0	1	0	0	1	1	1	0	0	1	1	0	2	1	1	1	1	0	0	3	0	2	2	2	0	1
Cryptotympana intermedia	1	0	0	1	0	1	0	1	0	0	1	1	1	0	0	1	1	0	2	1	1	1	1	2	0	0	0	1	2	2	0	1
Cantata phiaoacensis	1	0	0	1	0	1	0	1	0	0	1	1	1	0	0	1	1	0	2	1	1	1	1	2	1	0	0	2	2	2	0	1
Platypleura stridula	1	0	0	1	0	1	0	1	0	0	1	1	1	0	0	1	1	0	2	1	1	1	1	1	0	0	0	0	2	2	0	1
Pycna strix	1	0	0	1	0	1	0	1	0	0	1	1	1	0	0	1	1	0	2	1	1	1	1	2	0	0	0	0	2	2	0	1
Hyalessa ronshana	1	0	0	1	0	1	0	1	0	0	1	1	1	0	0	1	1	0	2	1	1	1	1	2	0	0	0	1	2	2	0	1
Talcopsaltria olivei	1	0	0	1	0	1	0	1	0	0	1	1	1	0	0	1	1	0	2	1	1	1	1	1	0	0	0	2	2	2	0	1
Cystosoma saunderissi	1	2	3	4	0	1	0	1	0	0	1	1	1	0	0	1	1	0	2	1	1	1	1	2	1	0	0	0	2	2	0	1
Chlorocysta suffusa	1	0	1	4	0	1	0	1	0	0	1	1	1	0	0	1	1	0	2	1	1	1	1	2	2	0	0	0	2	2	0	1
Claucopsaltria viridis	1	0	1	4	0	1	0	1	0	0	1	1	1	0	0	1	1	0	2	1	1	1	1	2	1	0	0	0	2	2	0	1
Derotettix mendosensis	1	0	0	0	0	1	0	1	0	0	1	1	0	0	0	1	0	0	1	0	1	1	1	1	0	0	0	0	2	2	1	1
Laopsaltria ferruginosa	1	0	0	1	0	1	0	1	0	0	1	1	1	0	0	1	1	0	2	1	1	1	1	0	0	0	0	0	2	2	0	1
Burbungoides gulgongensis	1	0	0	1	0	1	0	1	0	0	1	1	1	0	0	1	1	0	2	1	1	1	1	2	0	0	0	2	2	2	0	1
Tithopsaltria titan	1	0	0	1	0	1	0	1	0	0	1	1	1	0	0	1	1	0	2	1	1	1	1	2	2	0	0	0	2	2	0	1
Tettigarcta tomentosa	1	0	0	1	0	0	0	0	0	0	1	1	0	0	0	0	0	0	2	1	1	0	0	2	0	0	0	0	1	2	1	0
Tettigarcta crinita	1	0	0	1	0	0	0	0	0	0	1	1	0	0	0	0	0	0	2	1	1	0	0	2	0	0	0	0	1	2	1	0
