# Supplementary material for: Mesozoic evolution of cicadas and their origins of vocalization and root feeding
Source: Nat Commun. 2024 Jan 8;15:376. doi: 10.1038/s41467-023-44446-x (PMC10774268; doi:10.1038/s41467-023-44446-x)
Supplement: Supplementary file 6 — Supplementary Data 3 [file 41467_2023_44446_MOESM6_ESM.xlsx]

## Sheet: Sheet1
Supplementary Data 3: Comparison of morphological characters among final-instar nymph and exuviae of fossil and extant taxa.
Region and structural feature			Species 1 (NIGP201898)	Species 2 (MGM2016–017)	Species 3 (LYU–BC2004)	Species 4 (NIGP201900)	Species 5 (NIGP201901)	Extant Tettigarctidae	Extant Cicadidae
Antennae		Diameter of the two distalmost segments	similar	/	tapered	similar	/	tapered	tapered or similar
		Length of the combined first and second segments	slightly longer than segment 5	/	equal to segment 5	/	/	equal to segment 5	longer than segment 5
Rostrum		Rostrum length	reaching to trochanter of hind leg	/	/	extending to trochanter of hind leg	/	extended to trochanter of hind leg	extended to coxae of hind leg
Clypeus		Configuration of the postclypeus lower margin postclypeus	narrowed	/	narrowed	/	/	expanded	expanded
		Configuration of the two lateral margins of the anteclypeus	narrowed	/	/	/	/	expanded	expanded
Proleg	Profemur	Number of lateral spines on the outer surface of the profemur	0	2	2	0	0	1	0
		Presence of an accessory tooth of the femur	yes	no	no	yes	yes	yes	yes
		Tooth number of the femoral comb	5	4	4	4	4	3	no less than 3 (?), generally 6–9
		Shape of the femoral comb terminus	last two teeth converge slightly	last two teeth separated	last two teeth converge slightly	last two teeth converge slightly	last two teeth separated	aggregated into flat plate	aggregated into flat plate
		Femoral formula	2–1–5	1–1–4	1–1–4	2–1–4	2–1–4	2–1–3	General 2–1– (6–8) (?)
	Foretibia	Size of the secondary apical tooth of tibia (sapt)	no more than 1/2 length of apical tooth of tibia (apt)	no less than 1/2 length of apt	no less than 1/2 length of apt	no more than 1/2 length of apical tooth of tibia (apt)	no more than 1/2 length of apical tooth of tibia (apt)	no less than 1/2 length of apt	no more than 1/2 length of apical tooth of tibia (apt)
Meso/ metatibia	Mesotibia	Number or rows of lateral spines along the side of the mesotibia	0	2	2	0	/	1	0 (?)
		Number of lateral spines along the mesotibia	0	one side with 2 spines and the other side with 3 spines	one side with 2 spines and the other side with 3 spines	0	/	2	0
	Metatibia	Number of rows of lateral spines along the side of the metatibia	0	1	/	0	/	1	0 (?)
		Number of lateral spines on the metatibia Number of apex spines of meso/meta tibiae	0	ca. 5	/	0	/	2	0
	Number of apex spines of meso/meta tibiae		5	5	5	3	/	3	no less than 3
	Shape of the dominant apex spine		needle- shaped	needle- shaped	needle- shaped	needle- shaped	/	flat plate	without or needle-shaped (?)
Tarsi		Metatarsus with lateral spines	no	yes	/	no	/	no	no (?)
		Enlargement of pretarsi	yes	yes	yes	no	yes	yes	no (?)
Mesonotum		Shape of the middle of posterior margin of mesonotum	arc-shaped	cone convex (protruding)	/	/	/	arc-shaped	arc-shaped (?)
Fossils and extant Tettigarctidae with morphological data from this study and from, Maccagnan and Martinelli (2011). Moulds (2005), Hou et al. (2014), Bouwer et al. (2014), and Song et al. (2019). The symbol “/” represents not preserved or not clear. The symbol “?” represents that the feature still needs to be confirmed in a wider range of Cicadidae nymphs.
Maccagnan, D. & Martinelli, N. M. Description and key to the fifth-instars of some cicadas (Hemiptera: Cicadidae) associated with coffee plants in Brazil. Neotrop. Entomol. 40, 445–451 (2011).
Moulds, M. S. An appraisal of the higher classification of cicadas (Hemiptera: Cicadoidea) with special reference to the Australian fauna. Rec. Aust. Mus. 57, 375–446 (2005).
Hou, Z., Li, Q. & Wei, C. Morphology and identification of the final instar nymphs of three cicadas (Hemiptera, Cicadidae) in Guanzhong Plain, China based on comparative morphometrics. Zookeys 425, 33–50 (2014).
Bouwer, N., Midgley, J. M., Timm, A. E. & Villet, M. H. Successful identification of the final instar nymph of Quintilia carinata (Thunberg) (Hemiptera: Cicadidae) by DNA extraction from the exuvium. J. Nat. Hist. 48, 937–943 (2014).
Song, J. H., Kim, W. J., Cha, J. M., Yang, S., Choi, G. & Moon, B. C. Comparative morphological, ultrastructural, and molecular studies of four Cicadinae species using exuvial legs. Insects 10, 199 (2019).
