# Supplementary material for: Mesozoic evolution of cicadas and their origins of vocalization and root feeding
Source: Nat Commun. 2024 Jan 8;15:376. doi: 10.1038/s41467-023-44446-x (PMC10774268; doi:10.1038/s41467-023-44446-x)
Supplement: Supplementary file 7 — Supplementary Data 4 [file 41467_2023_44446_MOESM7_ESM.xlsx]

## Sheet: Sheet1
Supplementary Data 4: Fossil records of arthropod root-feeding
Damage Locatiion	Type	Preserved fossil content	Feeding pattern	Plant	Animal	Age (earliest fossil record for taxon at left)	Reference
roots	physical structure	adult	chewings and borings	–	oribatid mite	Middle Devonian	Labandeira et al., 1997; Norton, 1988
primary roots, secondary roogs (adventitious roots of the root mantle); cortical and medullary tissues	plant damage with reaction tissue	borings with coprolites	chewings and borings	Lycopsids, Psaronius marattialean tree ferns, sphenopsids, cordaites, herbaceous ferns, and medullosan seederns	oribatid mite; insect	Upper Pennsylvanian (Upper Carboniferous)	Rothwell and Scott 1983; Labandeira et al., 1997; Labandeira, 1998; Falcon-Lang et al., 2015
roots	plant damage	borings	chewings and borings	lycopsid	oribatid mite	Upper Pennsylvanian; Pennsylvanian – Permian boundary	Geinitz, 1855; Labandeira, 1998
roots	plant damage	borings including coprolites	chewings and borings	Vertebrariaand Australoxylon (Glossopteridales)	oribatid mite	middle Permian	Slater et al., 2012
young roots	plant damage	cortical borings (may be saproxylophagy)	chewings and borings	Protojuniperoxylon arcticum (probable Bennettitales)	oribatid mite	Upper Triassic	Strullu-Derrien et al., 2012
rhizoliths	speculative	adult	chewings and borings	–	Larva (Coleoptera: Scarabaeidae)	middle Eocene	Ratcliffe et al., 2005
roots	physical structure	adult with fossorial foreleg	chewings	–	Adult (Orthoptera: Grylloidea )	Late Triassic (the earliest)	Wang et al., 2019
roots	speculative	adult	chewings and ?borings	–	Larva (Coleoptera; Elateridae)	Triassic (the earliest)	Kundrata et al., 2020
roots	physical structure	nymph with fossorial foreleg	piercing and sucking	–	Nymphs (Hemiptera: Cicadoidea)	mid-Cretaceous (the earliest)	this study
roots	speculative	adult	chewings	–	Larva (Diptera: Tipulidae)	Early Cretaceous (the earliest)	Ribeiro and Lukashevich, 2014
roots	speculative	adult	chewings and borings	–	Larva (Coleoptera: Curculionidae)	mid-Cretaecous (the earliest)	Poinar Jr, G., 2009
roots	speculative	adult	chewings and borings	–	Larva (Diptera: Psilidae)	Eocene (the earliest)	Tschirnhaus and Hoffeins, 2009
roots	speculative	adult	chewings and mining	–	Larva (Diptera: Anthomyiidae)	Eocene (the earliest)	Michelsen, 2000
roots	speculative	adult	chewings and mining	–	Larva (Lepidoptera: Hepialidae)	the Late Eocene (the earliest)	Simonsen et al., 2019
The symbol “–” represents no fossil record
Falcon-Lang, H. J. et al. Early Permian (Asselian) vegetation from a seasonally dry coast in western equatorial Pangea: Paleoecology and evolutionary significance. Palaeogeogr. Palaeoclimatol. Palaeoecol. 433, 158–173 (2015).
Geinitz, H. B. Die Versteinerungen der Steinkohlenformation in Sachsen. Leipzig: (Verlag Von Wilhelm Engelmann, Leipzig, 1855).
Kundrata, R., Packova, G., Prosvirov, A. S. & Hoffmannova, J. The fossil record of Elateridae (Coleoptera: Elateroidea): described species, current problems and future prospects. Insects 12, 286 (2021).
Labandeira, C. C., Phillips, T. L., and Norton, R. L. Oribatid mites and decomposition of plant tissues in Paleozoic coal-swamp forests. Palaios 12, 317–351 (1997).
Labandeira, C. C. Early history of arthropod and vascular plant associations. Annu. Rev. Earth Planet. Sci. 26, 329–377 (1998).
Michelsen, V. Oldest authentic record of a fossil calyptrate fly (Diptera): a species of Anthomyiidae from early Cenozoic Baltic amber. Stud. Dipterol. 7, 11–18 (2000).
Simonsen, T. J., Wagner, D. L. & Heikkilä, M. Ghosts from the past: a review of fossil Hepialoidea (Lepidoptera). PeerJ 7, e7982 (2019).
Norton, R. A., Bonamo, P. M., Grierson, J. D. & Shear, W. A. Oribatid mite fossils from a terrestrial Devonian deposit near Gilboa, New York. J. Paleontol. 62, 259–269 (1988).
Ratcliffe, B. C., Smith, D. M. & Erwin, D. Oryctoantiquus borealis, new genus and species from the Eocene of Oregon, USA, the world's oldest fossil dynastine and largest fossil scarabaeid (Coleoptera: Scarabaeidae: Dynastinae). Coleopt. Bull. 59, 127–135 (2005).
Rothwell, G. W. & Scott, A. C. Coprolites within marattiaceous fern stems (Psaronius magnificus) from the Upper Pennsylvanian of the Appalachian Basin, USA. Palaeogeogr. Palaeoclimatol. Palaeoecol. 41, 227–232 (1983).
Ribeiro, G. C. & Lukashevich, E. D. New Leptotarsus from the Early Cretaceous of Brazil and Spain: the oldest members of the family Tipulidae (Diptera). Zootaxa 3753, 347–363 (2014).
Slater, B. J., McLoughlin, S. & Hilton, J. Animal-plant interactions in a middle Permian permineralised peat of the Bainmedart Coal Measures, Prince Charles Mountains, Antarctica. Palaeogeogr. Palaeoclimatol. Palaeoecol. 363, 109–126 (2012).
Strullu-Derrien, C., McLoughlin, S., Philippe, M., Mørk, A. & Strullu, D. Arthropod interactions with bennettitalean roots in a Triassic permineralized peat from Hopen, Svalbard Archipelago (Arctic). Palaeogeogr. Palaeoclimatol. Palaeoecol. 348, 45–58 (2012).
Poinar, Jr, G. Palaeocryptorhynchus burmanus, a new genus and species of Early Cretaceous weevils (Coleoptera: Curculionidae) in Burmese amber. Cretac. Res. 30, 587–591 (2009).
Tschirnhaus, M. & Hoffeins, C. Fossil flies in Baltic amber-insights in the diversity of Tertiary Acalyptratae (Diptera, Schizophora), with new morphological characters and a key based on 1,000 collected inclusions. Denisia 26, 171–212 (2009).
Wang, H., Fang, Y., Jarzembowski, E. A., Wang, B. & Zhang, H. The earliest fossil record of true crickets belonging to the Baissogryllidae (Insecta, Orthoptera, Grylloidea). Geol. Mag. 156, 1440–1444 (2019).
