# Supplementary material for: Mesozoic evolution of cicadas and their origins of vocalization and root feeding
Source: Nat Commun. 2024 Jan 8;15:376. doi: 10.1038/s41467-023-44446-x (PMC10774268; doi:10.1038/s41467-023-44446-x)
Supplement: Supplementary file 9 — source data [file 41467_2023_44446_MOESM9_ESM.xlsx]

## Sheet: Fig. 3b
Name	X1	Y1	X2	Y2	X3	Y3	X4	Y4	X5	Y5	X6	Y6	X7	Y7	X8	Y8	X9	Y9	X10	Y10	Reference
Eunotalia emeryi gen. et sp. nov.	0.05117	0.000298948	0.051	-0.00352	0.05065	-0.00162	-0.16401	0.00788	0.03369	-0.0025	-0.16401	0.00788	0.0291	-0.00255	0.0291	-0.00255	0.04122	0.00736	0.04207	-0.01068	this study
Cretotettigarcta problematica comb. nov.	0.26961	-0.02389	0.27055	0.02971	0.24453	0.00148	0.10259	-0.00463	-0.000234667	-0.00782	-0.04629	-0.01071	-0.50857	-0.00613	-0.50857	-0.00613	0.09232	0.18274	0.08406	-0.15463	this study
Cretotettigarcta shcherbakovi sp. nov.	0.27193	-0.02417	0.26875	0.03322	0.22572	-0.000328675	0.09023	-0.00315	0.01272	-0.00217	-0.04544	-0.000525399	-0.50974	0.00114	-0.50974	0.00114	0.08529	0.1589	0.11026	-0.16407	this study
Vetuprosbole parallelica	0.32351	0.07154	0.32817	-0.04767	0.27222	0.005	0.05625	0.01039	-0.0325	0.00723	-0.2312	0.00212	-0.46698	-0.00453	-0.46698	-0.00453	0.11173	0.27038	0.10577	-0.30994	this study
Pranwanna xiai gen. et sp. nov (male)	0.3562	0.08198	0.35191	-0.0599	0.2852	0.01097	0.14763	0.01512	-0.0291	0.0054	-0.18198	0.00141	-0.4471	-0.01426	-0.4471	-0.01426	-0.00145	0.27997	-0.03421	-0.30643	this study
Pranwanna xiai gen. et sp. nov (female)	0.36652	0.06297	0.36625	-0.06528	0.30704	-0.00199	0.10222	-0.00156	-0.04711	-0.0089	-0.19641	-0.00284	-0.42995	-0.00426	-0.42995	-0.00426	-0.0292	0.31266	-0.00941	-0.28655	this study
Tettigarcta tomentosa	0.08596	0.00474	0.08982	-0.00498	0.08301	-0.000984542	0.06524	-0.00738	0.01914	-0.02469	-0.46226	0.11782	-0.00412	-0.03378	-0.00412	-0.03378	0.04808	0.03232	0.07925	-0.04929	Fu et al., 2019
Tettigarcta crinita	0.0476	0.00154	0.04894	-0.00216	0.04743	-0.000874893	0.04432	-0.000956001	0.03443	-0.00402	-0.36484	0.0246	0.02959	-0.00656	0.02959	-0.00656	0.03795	0.00721	0.045	-0.01223	Moulds, 1990
Tettigarcta crinita	0.05375	0.00211	0.05572	-0.0025	0.05346	-0.00039958	0.04918	-0.00155	0.03298	-0.00749	-0.38532	0.0369	0.02582	-0.00988	0.02582	-0.00988	0.03918	0.00983	0.0494	-0.01714	Moulds, 1990
Tettigarcta tomentosa	0.05345	0.00256	0.05613	-0.00313	0.05358	-0.000948342	0.04788	-0.00363	0.03286	-0.01054	-0.386	0.05199	0.02491	-0.01401	0.02491	-0.01401	0.03853	0.01095	0.05376	-0.01922	Moulds, 1990
Tettigarcta tomentosa	0.06174	0.003	0.06613	-0.0044	0.06208	-0.00131	0.0535	-0.00587	0.02746	-0.02103	-0.40577	0.09992	0.01533	-0.028	0.01533	-0.028	0.03824	0.01555	0.06595	-0.02985	Moulds, 1990
Lembeja vitticollis	0.30952	0.06805	0.31085	-0.07723	0.2699	0.00871	0.11448	-0.00468	0.08117	-0.00755	-0.28804	-0.0058	-0.44729	0.02522	-0.44347	-0.01919	0.02837	0.34579	0.0645	-0.33331	Moulds, 1990
Lembeja vitticollis	0.30629	0.06711	0.31799	-0.07417	0.27668	0.00617	0.13529	0.00456	0.0545	0.00365	-0.27877	-0.000131407	-0.46055	-0.00219	-0.46044	-0.01229	0.05095	0.31672	0.05805	-0.30942	Moulds, 1990
Lembeja vitticollis	0.31105	0.06203	0.31454	-0.06693	0.2829	0.0017	0.09414	0.00652	0.0448	-0.00474	-0.30242	-0.01415	-0.44184	0.00194	-0.44157	-0.00799	0.06516	0.34328	0.07324	-0.32166	Moulds, 1990
Thopha saccata	0.24708	0.24091	0.28173	-0.25146	0.26747	0.00596	0.14203	0.00639	0.06848	0.00232	-0.28578	0.00483	-0.40956	0.10864	-0.39775	-0.10465	0.02809	0.33207	0.0582	-0.34499	Moulds, 1990
Thopha saccata	0.26907	0.22278	0.28955	-0.23516	0.26885	0.01011	0.08917	0.01798	0.00266	0.02201	-0.29593	0.00635	-0.42469	0.08886	-0.41907	-0.09706	0.10067	0.29745	0.11972	-0.33332	Moulds, 1990
Thopha sessiliba	0.28568	0.23278	0.30061	-0.2415	0.28307	0.02111	0.07792	0.01743	0.000994433	0.01605	-0.31302	0.004	-0.41056	0.0792	-0.40745	-0.09389	0.09221	0.29344	0.09055	-0.32863	Moulds, 1990
Thopha sessiliba	0.29125	0.22685	0.30758	-0.22038	0.27625	0.00931	0.07888	0.00501	7.17249e-05	-0.00329	-0.32916	0.0027	-0.41641	0.07978	-0.41283	-0.08469	0.09888	0.29506	0.1055	-0.31035	Moulds, 1990
Thopha sessiliba	0.2891	0.2427	0.30743	-0.23753	0.27085	0.0031	0.0994	-0.000509212	0.03086	0.000787219	-0.29136	2.7376e-05	-0.41277	0.10516	-0.40994	-0.10742	0.05053	0.31577	0.06589	-0.32208	Moulds, 1990
Thopha colorata	0.26055	0.25582	0.26521	-0.24043	0.28033	0.0035	0.10621	0.00187	0.01052	-0.00774	-0.28557	-0.00181	-0.40836	0.09281	-0.42405	-0.09018	0.08585	0.31513	0.10932	-0.32897	Moulds, 1990
Arunta perulata	0.32039	0.17016	0.32492	-0.18193	0.3133	0.00643	0.08107	0.0093	0.00349	0.01311	-0.29671	0.00319	-0.41488	0.10763	-0.41024	-0.10695	0.01925	0.31489	0.05939	-0.33582	Moulds, 1990
Arunta perulata	0.31862	0.19072	0.32269	-0.19021	0.31263	0.0081	0.08248	0.00564	0.00304	0.01273	-0.31432	0.0014	-0.41825	0.07173	-0.42449	-0.08708	0.05554	0.29902	0.06207	-0.31205	Moulds, 1990
Arunta interclusa	0.32632	0.17628	0.31184	-0.16534	0.31384	0.000354985	0.08588	-0.00725	-0.01768	-0.006	-0.28694	-0.00275	-0.43118	0.06114	-0.4328	-0.07349	0.05881	0.32452	0.0719	-0.30745	Moulds, 1990
Cyclochila virens	0.26751	0.16829	0.29102	-0.18077	0.27871	0.00207	0.11193	-0.000811983	0.01164	0.000783494	-0.28037	-0.00218	-0.41287	0.10578	-0.40719	-0.10256	0.05294	0.37926	0.08668	-0.36985	Moulds, 1990
Cyclochila virens	0.28643	0.16193	0.30015	-0.17156	0.2883	0.01078	0.09751	0.00634	-0.00606	0.00757	-0.27716	0.01383	-0.41657	0.07642	-0.40626	-0.08214	0.05054	0.36155	0.08313	-0.3847	Moulds, 1990
Cyclochila australasiae	0.28174	0.16657	0.28931	-0.15316	0.29684	0.00351	0.0811	0.000829859	-0.03031	-0.0044	-0.27611	-0.00105	-0.41434	0.08923	-0.41374	-0.08195	0.07921	0.35804	0.10631	-0.37761	Moulds, 1990
Cyclochila australasiae	0.29503	0.14728	0.30641	-0.15329	0.28839	0.01626	0.06993	0.00675	-0.04537	-0.00551	-0.31346	0.000277527	-0.41778	0.07835	-0.4162	-0.06551	0.09779	0.3252	0.13527	-0.3498	Moulds, 1990
Arenopsaltria nubivena	0.29158	0.21857	0.29428	-0.17219	0.27687	-0.00949	0.11394	0.00567	0.04881	0.00522	-0.24438	0.01948	-0.39159	0.11616	-0.40607	-0.14446	0.01389	0.34692	0.00267	-0.38588	Moulds, 1990
Arenopsaltria nubivena	0.31188	0.21391	0.30654	-0.22116	0.28556	0.01135	0.09925	0.00699	0.02163	0.00517	-0.28851	-0.01763	-0.4001	0.10402	-0.39501	-0.11333	0.02915	0.34709	0.02963	-0.33639	Moulds, 1990
Arenopsaltria pygmaea	0.30865	0.19889	0.31756	-0.20415	0.29166	0.00751	0.10097	-0.00732	0.02673	-0.00896	-0.30231	-0.00562	-0.41001	0.06628	-0.40697	-0.0716	0.02936	0.3519	0.04437	-0.32692	Moulds, 1990
Cyclochila australasiae	0.31606	0.17058	0.32446	-0.16108	0.2777	0.00654	0.05389	0.00339	-0.04664	0.00623	-0.28585	0.00233	-0.41249	0.06568	-0.40538	-0.08071	0.09135	0.34501	0.0869	-0.35797	Moulds, 1990
Psaltoda aurora	0.25603	0.24354	0.27595	-0.24727	0.30287	0.00708	0.10953	-0.000768104	0.0423	0.00395	-0.28551	0.00554	-0.40068	0.09025	-0.40831	-0.08883	0.03645	0.33146	0.07136	-0.34496	Moulds, 1990
Psaltoda aurora	0.29278	0.2306	0.28964	-0.23702	0.30172	0.01105	0.10336	0.00937	0.03246	0.01586	-0.30747	-0.00118	-0.40724	0.06883	-0.40605	-0.07286	0.03703	0.31346	0.06378	-0.33811	Moulds, 1990
Psaltoda magnifica	0.27662	0.23117	0.29134	-0.24446	0.3005	0.01513	0.11812	0.0208	0.02758	0.00966	-0.2803	0.00261	-0.42488	0.10107	-0.41594	-0.09464	0.03578	0.29022	0.07118	-0.33156	Moulds, 1990
Psaltoda magnifica	0.27952	0.22107	0.30374	-0.22921	0.30457	0.0178	0.10016	0.01386	0.00869	0.00893	-0.30867	0.00597	-0.41875	0.08472	-0.4089	-0.0982	0.07057	0.30156	0.06907	-0.3265	Moulds, 1990
Psaltoda fumipennis	0.24783	0.21859	0.25676	-0.21552	0.28294	0.01588	0.15133	-0.000894041	0.07066	0.0012	-0.2727	-0.01009	-0.41021	0.13474	-0.40718	-0.13778	0.03921	0.34508	0.04135	-0.3512	Moulds, 1990
Psaltoda fumipennis	0.27069	0.23581	0.26075	-0.2215	0.29554	0.00651	0.13626	2.43082e-05	0.03685	0.00218	-0.30138	-0.00041662	-0.40879	0.09143	-0.40339	-0.11756	0.06407	0.33976	0.04939	-0.33626	Moulds, 1990
Psaltoda claripennis	0.27474	0.2469	0.27034	-0.26222	0.30454	0.01328	0.09232	0.00451	-0.00314	0.00533	-0.27909	-0.0135	-0.39484	0.09358	-0.39658	-0.10795	0.06344	0.34419	0.06827	-0.32411	Moulds, 1990
Psaltoda claripennis	0.26133	0.23615	0.26025	-0.24502	0.31857	0.01468	0.11646	0.00551	0.000975342	0.00577	-0.27815	-0.01285	-0.403	0.10292	-0.41312	-0.1184	0.06908	0.33282	0.0676	-0.32158	Moulds, 1990
Psaltoda insularis	0.29653	0.23282	0.2966	-0.23721	0.28537	0.00899	0.09512	0.00897	0.0056	-0.00224	-0.27418	-0.00228	-0.40849	0.07604	-0.40846	-0.10301	0.0615	0.3447	0.0504	-0.32677	Moulds, 1990
Psaltoda plaga	0.25663	0.23732	0.26151	-0.23438	0.31868	0.0151	0.11112	0.00143	0.03121	-0.000747498	-0.27246	-0.00904	-0.41892	0.08293	-0.41456	-0.07689	0.05423	0.32777	0.07255	-0.3435	Moulds, 1990
Psaltoda plaga	0.26392	0.24947	0.27094	-0.25029	0.2923	0.00827	0.10906	0.0057	0.01743	0.00441	-0.26588	0.00876	-0.39997	0.06519	-0.40619	-0.08485	0.05428	0.3465	0.06411	-0.35317	Moulds, 1990
Psaltoda harisii	0.26848	0.23414	0.29283	-0.24764	0.32526	0.01468	0.09426	0.00782	-0.01622	0.00454	-0.27735	-0.00321	-0.3911	0.10399	-0.39518	-0.09717	0.0345	0.32772	0.06452	-0.34489	Moulds, 1990
Psaltoda adonis	0.27708	0.20526	0.29276	-0.2186	0.31885	0.00155	0.1067	0.00507	0.02341	0.00348	-0.30216	-0.00275	-0.41791	0.10865	-0.40614	-0.11078	0.0399	0.32949	0.0675	-0.32138	Moulds, 1990
Psaltoda pictibasis	0.27386	0.23548	0.28045	-0.22758	0.29418	0.00394	0.11031	-0.00278	0.02179	-0.00273	-0.29827	-0.0162	-0.40035	0.12004	-0.40728	-0.1251	0.06281	0.33773	0.06249	-0.32281	Moulds, 1990
Psaltoda pictibasis	0.26604	0.22869	0.28158	-0.23017	0.30988	0.011	0.1238	0.00199	0.03741	-0.00219	-0.28887	-0.00465	-0.40763	0.1095	-0.40999	-0.11709	0.04127	0.33106	0.04652	-0.32814	Moulds, 1990
Psaltoda moerens	0.29279	0.20259	0.28456	-0.20486	0.27994	0.02431	0.10359	0.000254458	0.02979	-0.00362	-0.22967	0.00497	-0.4495	0.10444	-0.45265	-0.11773	0.06519	0.30906	0.07596	-0.31941	Moulds, 1990
Psaltoda moerens	0.28237	0.23871	0.28917	-0.23496	0.30445	0.0062	0.07148	-0.000846487	-0.02621	-0.0038	-0.27443	-0.00379	-0.40491	0.08253	-0.40697	-0.09806	0.0838	0.33801	0.08126	-0.32399	Moulds, 1990
Anapsaltoda pulchra	0.26378	0.22356	0.28463	-0.23986	0.2801	0.0126	0.13668	0.01298	0.04808	0.00899	-0.27904	-0.00573	-0.41343	0.09749	-0.41197	-0.08682	0.02685	0.32899	0.06433	-0.3522	Moulds, 1990
Anapsaltoda pulchra	0.27497	0.22259	0.29588	-0.23265	0.28824	0.01578	0.11572	0.01047	0.03312	0.00102	-0.29854	0.00463	-0.40545	0.11186	-0.41224	-0.11629	0.04406	0.31909	0.06423	-0.33648	Moulds, 1990
Psaltoda flavescens	0.25631	0.20991	0.28914	-0.22436	0.28481	0.01569	0.11672	-0.00247	0.04623	-0.01525	-0.31014	-0.00819	-0.41605	0.13727	-0.39398	-0.1018	0.03604	0.33127	0.09093	-0.34207	Moulds, 1990
Psaltoda flavescens	0.26836	0.21435	0.284	-0.21071	0.27603	0.00599	0.09236	0.00757	0.02568	0.00512	-0.30801	0.00118	-0.41293	0.13086	-0.41175	-0.12782	0.08101	0.31595	0.10524	-0.34248	Moulds, 1990
Henicopsaltria kelsalli	0.30191	0.17993	0.31393	-0.167	0.30246	0.01729	0.11817	0.00582	0.05315	-0.00524	-0.29386	0.00443	-0.40277	0.14502	-0.39094	-0.14771	-0.00217	0.31986	0.000109998	-0.3524	Moulds, 1990
Henicopsaltria kelsalli	0.3158	0.14796	0.31503	-0.15334	0.29661	0.00678	0.09886	-0.00214	0.05178	-0.00202	-0.27779	-0.01059	-0.41871	0.11217	-0.41931	-0.12322	0.01503	0.35587	0.02269	-0.33149	Moulds, 1990
Henicopsaltria kelsalli	0.32116	0.16397	0.32017	-0.1659	0.30533	0.00292	0.07517	-0.00406	0.03681	-0.00395	-0.27004	-0.00302	-0.43851	0.09721	-0.43914	-0.10992	0.0378	0.32592	0.05125	-0.30317	Moulds, 1990
Henicopsaltria kelsalli	0.32005	0.17141	0.32717	-0.16896	0.3077	-0.00233	0.03868	-0.00336	-0.00856	0.00576	-0.29359	-0.00278	-0.41867	0.0558	-0.42191	-0.07071	0.07109	0.336	0.07804	-0.32083	Moulds, 1990
Macrotristria angularis	0.26703	0.23689	0.26666	-0.24851	0.29242	0.00655	0.15083	0.000124981	0.02381	0.00183	-0.26071	0.01878	-0.40636	0.10178	-0.39621	-0.12178	0.01571	0.34496	0.04682	-0.34062	Moulds, 1990
Macrotristria angularis	0.30532	0.22179	0.31389	-0.22959	0.30177	0.01625	0.11739	0.00716	0.000961591	0.00826	-0.28585	-0.00588	-0.41382	0.09049	-0.40473	-0.09389	0.02711	0.31075	0.03795	-0.32534	Moulds, 1990
Macrotristria angularis	0.30264	0.23786	0.31165	-0.22843	0.30715	0.00472	0.10726	0.00181	-0.00583	-0.00361	-0.29916	-0.00433	-0.41006	0.0837	-0.40241	-0.07596	0.03273	0.30494	0.05604	-0.32069	Moulds, 1990
Macrotristria maculicollis	0.30409	0.20377	0.3087	-0.22515	0.33098	0.01722	0.08253	0.01653	0.00754	0.01177	-0.30793	-0.000699077	-0.40923	0.05312	-0.4096	-0.05986	0.03399	0.30712	0.05893	-0.32382	Moulds, 1990
Macrotristria nigrosignata	0.29251	0.21185	0.29431	-0.22471	0.29705	0.01425	0.13239	0.01046	0.06652	0.00894	-0.30379	-0.00781	-0.4043	0.06401	-0.40108	-0.07595	0.00954	0.33714	0.01684	-0.33818	Moulds, 1990
Macrotristria frenc	0.26607	0.23557	0.28505	-0.25301	0.28796	0.01299	0.14219	0.00989	0.05645	0.00806	-0.31227	0.000214998	-0.39966	0.07556	-0.40476	-0.08754	0.03254	0.32496	0.04642	-0.32671	Moulds, 1990
Macrotristria sylvara	0.29469	0.22912	0.29213	-0.20465	0.31102	0.00265	0.11175	-0.00566	0.00868	-0.00996	-0.29453	-0.00196	-0.41564	0.09624	-0.41392	-0.11019	0.05676	0.32245	0.04906	-0.31803	Moulds, 1990
Macrotristria kabikabia	0.30538	0.21755	0.31453	-0.21715	0.33358	0.00465	0.0805	0.00723	0.00146	0.00557	-0.31468	-0.00109	-0.40312	0.06821	-0.40786	-0.08213	0.04256	0.3069	0.04764	-0.30975	Moulds, 1990
Macrotristria godingi	0.29802	0.21822	0.29441	-0.23486	0.29443	0.01069	0.12637	0.00263	0.01845	0.00787	-0.25825	0.01265	-0.41418	0.12082	-0.3997	-0.1157	-0.01076	0.31975	0.05122	-0.34205	Moulds, 1990
Macrotristria intersecta	0.26348	0.22043	0.30079	-0.22897	0.31129	0.0045	0.1486	0.01397	0.04802	0.01119	-0.29469	0.00771	-0.40924	0.11417	-0.40242	-0.09691	-0.00868	0.29663	0.04284	-0.34272	Moulds, 1990
Macrotristria intersecta	0.26609	0.20037	0.30512	-0.2164	0.32377	0.00838	0.13876	0.00943	0.03192	0.00442	-0.29925	0.00835	-0.41065	0.10047	-0.41125	-0.09426	0.00762	0.31479	0.04787	-0.33555	Moulds, 1990
Macrotristria doddi	0.31528	0.20693	0.30395	-0.19818	0.30923	0.00953	0.0809	0.01327	0.00874	0.00791	-0.28067	-0.00326	-0.41358	0.11125	-0.40779	-0.106	0.02774	0.30993	0.0562	-0.35137	Moulds, 1990
Macrotristria hieroglyphicalis	0.27942	0.23407	0.29862	-0.23468	0.2971	2.23402e-05	0.10281	0.000161876	0.02199	-0.00315	-0.30261	0.01594	-0.40191	0.06854	-0.40437	-0.06918	0.03266	0.3292	0.07629	-0.34093	Moulds, 1990
Macrotristria kulungura	0.28078	0.20543	0.29106	-0.22633	0.30333	0.00451	0.14577	0.02164	0.05417	0.01556	-0.29453	0.0016	-0.4197	0.08529	-0.41669	-0.09853	0.01577	0.31663	0.04004	-0.32581	Moulds, 1990
Macrotristria dorsalis	0.2792	0.23514	0.28163	-0.23222	0.31592	0.00946	0.12474	-0.00134	0.02915	-0.00674	-0.27092	0.000275655	-0.40844	0.10039	-0.39628	-0.11469	0.02152	0.34045	0.02348	-0.33071	Moulds, 1990
Macrotristria intersecta	0.29808	0.20477	0.29566	-0.20706	0.31086	0.00454	0.14816	0.00372	0.03313	0.00595	-0.31135	0.00309	-0.42233	0.09174	-0.40954	-0.10849	0.02318	0.31168	0.03416	-0.30993	Moulds, 1990
Macrotristria hillieri	0.2799	0.21662	0.29654	-0.22522	0.31795	0.00292	0.11732	0.00961	0.02173	0.00906	-0.28227	0.00574	-0.4251	0.0441	-0.42455	-0.05149	0.03565	0.31473	0.06284	-0.32607	Moulds, 1990
Macrotristria hillieri	0.29476	0.20348	0.29948	-0.20781	0.30894	0.01467	0.11164	0.00845	0.013	0.00535	-0.31582	-0.00501	-0.41654	0.05765	-0.42114	-0.0577	0.05274	0.31106	0.07293	-0.33014	Moulds, 1990
Tamasa doddi	0.31453	0.14944	0.33928	-0.15478	0.2812	-0.00486	0.07612	0.02604	0.02534	0.02361	-0.33015	0.00658	-0.42642	0.10377	-0.42685	-0.09985	0.0538	0.27947	0.09315	-0.32944	Moulds, 1990
Tamasa rainbowi	0.34292	0.14419	0.33827	-0.1505	0.28404	0.01341	0.04134	0.01876	-0.01931	0.01793	-0.27922	0.01439	-0.41914	0.1078	-0.41595	-0.12612	0.05477	0.3049	0.07229	-0.34476	Moulds, 1990
Diceropyga subapicalis	0.31582	0.13847	0.31433	-0.14857	0.29734	0.01088	0.09446	0.01688	0.04397	0.01417	-0.30197	0.0125	-0.44204	0.10627	-0.43827	-0.1214	0.04591	0.29279	0.07044	-0.322	Moulds, 1990
Illyria burkei	0.30325	0.19582	0.31317	-0.21413	0.31708	0.01929	0.09556	0.01304	0.04039	0.00871	-0.3144	0.00312	-0.40958	0.08447	-0.39575	-0.09206	0.01619	0.31764	0.03409	-0.33591	Moulds, 1990
Illyria hilli	0.31278	0.2051	0.31722	-0.20776	0.27955	0.00419	0.10249	0.01408	0.03171	0.01332	-0.28665	-0.0019	-0.41743	0.09107	-0.4154	-0.09767	0.02841	0.32001	0.04731	-0.34043	Moulds, 1990
Illyria hilli	0.32378	0.19226	0.33036	-0.19165	0.28724	0.00625	0.08867	0.00284	0.00947	-0.01176	-0.29546	0.0095	-0.41596	0.08689	-0.41256	-0.11168	0.04329	0.33312	0.04116	-0.31578	Moulds, 1990
Illyria australensis	0.32273	0.16049	0.32913	-0.17099	0.28256	0.00112	0.10934	0.0122	0.02286	0.01053	-0.27978	0.0047	-0.42585	0.1028	-0.42168	-0.11338	0.01675	0.32759	0.04395	-0.33507	Moulds, 1990
Diemeniana euronotiana	0.31548	0.14414	0.33652	-0.13411	0.26739	-0.000566542	0.12096	-0.01087	0.01876	-0.00786	-0.30243	0.0016	-0.44541	0.10809	-0.43726	-0.11133	0.05742	0.31247	0.06857	-0.30157	Moulds, 1990
Diemeniana euronotiana	0.32285	0.14683	0.31748	-0.15093	0.30753	-0.01423	0.08443	0.0022	0.00999	0.00354	-0.27536	0.00869	-0.4096	0.13522	-0.40234	-0.15036	0.00385	0.35116	0.04117	-0.33211	Moulds, 1990
Diemeniana euronotiana	0.3271	0.15994	0.32899	-0.19212	0.30769	0.00261	0.05922	0.01816	-0.00587	0.0154	-0.27927	0.00381	-0.41111	0.03735	-0.40669	-0.0668	0.03185	0.3561	0.04809	-0.33445	Moulds, 1990
Diemeniana tillyardi	0.33771	0.14917	0.3442	-0.14194	0.29426	0.000493095	0.06177	0.00226	0.00314	-0.006	-0.29956	-0.01182	-0.43398	0.07733	-0.44333	-0.08494	0.06754	0.30429	0.06826	-0.28886	Moulds, 1990
Diemeniana hirsuta	0.31709	0.15221	0.32141	-0.1478	0.28334	-0.00432	0.06732	-0.00743	0.00732	-0.0083	-0.30469	-0.0128	-0.42608	0.08148	-0.42366	-0.08653	0.07413	0.35276	0.08383	-0.31927	Moulds, 1990
Illyria australensis	0.30956	0.12885	0.32333	-0.11285	0.28287	0.01027	0.12404	0.00958	0.05737	0.00578	-0.32744	0.00893	-0.45769	0.09349	-0.4551	-0.09868	0.0686	0.2489	0.07446	-0.29426	Moulds, 1990
Cicadetta melete	0.3281	0.16087	0.33987	-0.1686	0.32792	0.00141	0.08912	-0.00399	0.03245	-0.00797	-0.32208	0.01267	-0.4394	0.06137	-0.4193	-0.0625	0.01174	0.2867	0.05157	-0.27998	Moulds, 1990
Cicadetta melete	0.33635	0.15133	0.36305	-0.14859	0.31214	-0.000630142	0.05343	0.00714	0.00993	0.01559	-0.33348	-0.00266	-0.41317	0.0792	-0.41535	-0.08234	0.0386	0.28617	0.04851	-0.30522	Moulds, 1990
Cicadetta landsboroughi	0.32578	0.18606	0.33235	-0.19043	0.24963	0.00634	0.09111	0.00357	0.0122	-0.01763	-0.325	-0.00369	-0.42546	0.07384	-0.44251	-0.08503	0.08593	0.3008	0.09596	-0.27384	Moulds, 1990
Cicadetta abdominalis	0.30561	0.18973	0.32208	-0.19013	0.29539	0.00572	0.11139	0.01594	0.02558	0.01499	-0.31751	-0.00106	-0.42865	0.07126	-0.42688	-0.08809	0.05923	0.29734	0.05376	-0.3157	Moulds, 1990
Cicadetta abdominalis	0.3183	0.15479	0.32113	-0.15348	0.29683	0.00616	0.13698	0.00469	0.0228	0.00364	-0.33114	0.000380163	-0.42322	0.07946	-0.43316	-0.08049	0.03149	0.3006	0.06	-0.31574	Moulds, 1990
Cicadetta denisoni	0.3325	0.14841	0.33215	-0.14919	0.30256	-0.000356352	0.10416	-0.000122672	0.03472	-4.08842e-05	-0.34225	-0.00952	-0.41161	0.06001	-0.4217	-0.07886	0.03511	0.32732	0.03437	-0.29764	Moulds, 1990
Cicadetta denisoni	0.32445	0.14945	0.31852	-0.16102	0.28612	0.01878	0.11606	0.00653	0.03597	0.00548	-0.32442	0.000739073	-0.43546	0.06937	-0.4435	-0.08093	0.05218	0.29606	0.07009	-0.30446	Moulds, 1990
Cicadetta spinosa	0.33455	0.14894	0.32927	-0.15485	0.31519	0.01589	0.0934	0.00771	0.05323	0.00439	-0.32169	0.01391	-0.42875	0.08597	-0.42388	-0.09564	0.00994	0.28395	0.03874	-0.31027	Moulds, 1990
Cicadetta torrida	0.3148	0.18766	0.33962	-0.1747	0.31666	-0.00562	0.10073	-0.00903	0.04412	-0.01291	-0.33267	0.0068	-0.40837	0.11538	-0.39363	-0.09977	-0.01157	0.30183	0.03031	-0.30965	Moulds, 1990
Cicadetta torrida	0.31874	0.16161	0.34371	-0.17762	0.29856	-0.00915	0.08861	0.00965	0.01022	0.0069	-0.29027	-0.00364	-0.43719	0.08278	-0.43169	-0.074	0.02581	0.3083	0.07348	-0.30482	Moulds, 1990
Marteena rubricincta	0.32117	0.16526	0.3232	-0.18487	0.29871	0.01341	0.10024	0.02392	0.04188	0.02359	-0.30818	0.00988	-0.43697	0.07916	-0.42421	-0.10751	0.04032	0.29202	0.04385	-0.31487	Moulds, 1990
Pauropsalta eyrei	0.31636	0.18353	0.33513	-0.18138	0.29055	0.00798	0.09851	0.01552	0.029	0.01195	-0.3368	0.01055	-0.42815	0.09297	-0.4348	-0.11645	0.06862	0.2579	0.06158	-0.28256	Moulds, 1990
Cicadetta labeculata	0.32673	0.11422	0.33275	-0.13505	0.29054	-0.01793	0.13247	0.00451	0.06688	0.00293	-0.28766	0.00749	-0.45948	0.05585	-0.45632	-0.07534	0.00711	0.30341	0.04697	-0.2601	Moulds, 1990
Cicadetta labeculata	0.34991	0.12729	0.32907	-0.15474	0.31677	0.01433	0.10253	0.01303	0.02367	0.00127	-0.34842	-0.000988754	-0.41649	0.06625	-0.41553	-0.0916	0.02182	0.30571	0.03666	-0.28055	Moulds, 1990
Cicadetta brevis	0.32703	0.14432	0.3222	-0.14275	0.28707	-0.00483	0.1246	-0.01458	0.07468	-0.01374	-0.3372	-0.00681	-0.4231	0.08202	-0.43873	-0.10498	0.03042	0.32409	0.03304	-0.26273	Moulds, 1990
Cicadetta brevis	0.33313	0.14738	0.34917	-0.14855	0.29176	0.00614	0.08041	-0.00934	0.02403	-0.00971	-0.31437	0.00217	-0.4277	0.086	-0.4124	-0.09715	0.03591	0.32869	0.04007	-0.30564	Moulds, 1990
Cicadetta apicata	0.32444	0.14196	0.34314	-0.11909	0.26798	-0.01276	0.11179	-0.00836	0.04634	-0.01954	-0.31773	0.00374	-0.44605	0.07249	-0.45082	-0.09671	0.06853	0.30548	0.05239	-0.26721	Moulds, 1990
Cicadetta apicata	0.33216	0.12652	0.34867	-0.15108	0.3012	0.00363	0.08984	0.01064	0.03428	0.00956	-0.33244	0.00243	-0.43375	0.06716	-0.43073	-0.08842	0.03977	0.29871	0.05101	-0.27915	Moulds, 1990
Cicadetta quadricincta	0.30928	0.16056	0.32654	-0.15238	0.30965	0.01231	0.11207	-0.02113	0.0297	-0.02134	-0.29983	0.01078	-0.41538	0.10933	-0.43132	-0.10486	0.01236	0.32454	0.04692	-0.3178	Moulds, 1990
Cicadetta stradbrokensis	0.34829	0.14802	0.33568	-0.14745	0.30305	0.00767	0.11653	0.00582	0.03881	0.00505	-0.30314	0.00166	-0.41302	0.10938	-0.41086	-0.10823	-0.02629	0.29975	0.01096	-0.32167	Moulds, 1990
Notopsalta atrata	0.34727	0.16116	0.3586	-0.16892	0.31171	-0.00323	0.09732	0.000125621	0.01487	0.00142	-0.31495	0.00658	-0.41287	0.07409	-0.39922	-0.10757	0.00328	0.315	-0.00601	-0.27867	Moulds, 1990
Notopsalta atrata	0.32805	0.15796	0.34717	-0.14812	0.30587	0.0143	0.0967	0.00713	0.01652	0.01054	-0.3056	-0.00789	-0.43049	0.07776	-0.43731	-0.08262	0.04415	0.2825	0.03495	-0.31157	Moulds, 1990
Cicadetta crucifera	0.34197	0.13808	0.35427	-0.13479	0.29187	-0.00561	0.09964	0.01307	-0.01285	-0.00143	-0.3178	-0.01329	-0.42853	0.10052	-0.43117	-0.09194	0.03922	0.2866	0.06338	-0.29122	Moulds, 1990
Cicadetta crucifera	0.34991	0.1603	0.33271	-0.14164	0.29516	-0.00319	0.08295	-0.00624	-0.00763	-0.00108	-0.29619	-0.01493	-0.4269	0.0834	-0.43723	-0.09777	0.05572	0.31337	0.0515	-0.29222	Moulds, 1990
Cicadetta arenaria	0.33863	0.18532	0.3275	-0.16884	0.29172	-0.00471	0.11402	-0.00717	0.03381	-0.000989912	-0.30554	-0.00713	-0.42894	0.06692	-0.44129	-0.0935	0.04124	0.30505	0.02885	-0.27494	Moulds, 1990
Cicadetta arenaria	0.34023	0.18635	0.32145	-0.18646	0.33119	0.00685	0.09576	0.00487	0.01291	0.00904	-0.30675	-0.01639	-0.39854	0.08514	-0.40758	-0.09436	0.000600464	0.3142	0.01072	-0.30923	Moulds, 1990
Cicadetta waterhousei	0.33533	0.16214	0.34341	-0.14194	0.25813	-0.00748	0.11528	0.00373	0.03592	0.00996	-0.30115	-0.0115	-0.43777	0.07907	-0.45147	-0.09553	0.05834	0.29567	0.044	-0.29411	Moulds, 1990
Cicadetta waterhousei	0.32996	0.19251	0.31736	-0.17339	0.30747	0.00216	0.06885	0.01037	-0.0107	0.01311	-0.29815	-0.00885	-0.40732	0.05862	-0.41225	-0.08456	0.06389	0.32909	0.04089	-0.33907	Moulds, 1990
Kikihia convicta	0.34193	0.13378	0.33908	-0.13603	0.2944	0.01152	0.08623	0.000962567	0.02408	0.00401	-0.31875	5.87701e-05	-0.4203	0.04657	-0.42589	-0.06737	0.03983	0.32511	0.0394	-0.31861	Moulds, 1990
Pauropsalta infrasila	0.32355	0.16792	0.34264	-0.1596	0.28494	0.02483	0.12186	0.00358	0.05235	-0.01221	-0.33639	0.01208	-0.43337	0.06511	-0.42724	-0.04016	0.01328	0.25547	0.05839	-0.31702	Moulds, 1990
Pauropsalta infrasila	0.34294	0.14476	0.35782	-0.16246	0.28654	0.00282	0.10215	0.02131	0.02178	0.02586	-0.29775	0.02135	-0.43872	0.06641	-0.43743	-0.08201	0.01273	0.26502	0.04994	-0.30307	Moulds, 1990
Pauropsalta nigristriga	0.34508	0.14355	0.34367	-0.13572	0.29565	0.006	0.12588	0.00424	0.01639	0.00741	-0.287	0.00685	-0.43759	0.06734	-0.42575	-0.07733	0.00475	0.29775	0.01892	-0.32008	Moulds, 1990
Pauropsalta nigristriga	0.33594	0.15402	0.3576	-0.15515	0.29513	0.02689	0.0849	0.01216	-0.01404	0.00523	-0.31171	-0.00319	-0.44231	0.08708	-0.43104	-0.07369	0.05607	0.24626	0.06945	-0.29961	Moulds, 1990
Pauropsalta extrema	0.33003	0.15507	0.3583	-0.14151	0.30487	0.00954	0.13724	-0.00644	0.05987	-0.01381	-0.30733	0.01625	-0.4154	0.058	-0.41723	-0.05928	-0.0341	0.28952	-0.01625	-0.30733	Moulds, 1990
Pauropsalta extrema	0.36589	0.14497	0.35823	-0.14038	0.30638	-0.00483	0.08302	0.00386	-0.00376	0.00242	-0.32609	-0.00294	-0.41452	0.0948	-0.42362	-0.10376	0.0165	0.27557	0.03796	-0.26971	Moulds, 1990
Pauropsalta circumdata	0.33569	0.15279	0.30993	-0.13595	0.29656	0.00837	0.12599	-0.00504	0.04725	-0.00517	-0.30706	-0.00577	-0.43849	0.11212	-0.45119	-0.13724	0.04676	0.28353	0.03457	-0.26765	Moulds, 1990
Pauropsalta mneme	0.33221	0.13115	0.33737	-0.13852	0.27084	-0.01356	0.09325	0.01054	0.01067	0.0171	-0.3277	-0.01583	-0.4271	0.07186	-0.42927	-0.08089	0.06178	0.32552	0.07795	-0.30737	Moulds, 1990
Pauropsalta mneme	0.31851	0.13711	0.33321	-0.15982	0.28728	-0.00633	0.11111	0.00248	0.02309	0.00139	-0.29611	0.00842	-0.45083	0.06152	-0.44878	-0.10351	0.06314	0.321	0.05938	-0.26226	Moulds, 1990
Paurosalta elgneri	0.32026	0.12554	0.33339	-0.16075	0.3002	-0.00579	0.11682	0.01188	0.06477	0.00949	-0.35166	-0.00961	-0.4215	0.09151	-0.41254	-0.10369	0.0114	0.32002	0.03886	-0.27859	Moulds, 1990
Paurosalta rubea	0.32941	0.17783	0.31966	-0.16086	0.31685	0.00835	0.13225	0.00528	0.03995	0.00374	-0.26772	-0.00138	-0.42309	0.08836	-0.4354	-0.0965	-0.01107	0.29526	-0.000825082	-0.32008	Moulds, 1990
Paurosalta encaustica	0.3148	0.19327	0.33957	-0.16624	0.29825	-0.00353	0.10352	-0.01695	0.02758	-0.00713	-0.27408	0.00219	-0.42904	0.06676	-0.4337	-0.08407	0.03483	0.32449	0.01827	-0.30879	Moulds, 1990
Paurosalta encaustica	0.3037	0.14279	0.32304	-0.16862	0.31865	-0.00164	0.096	-0.0075	0.04005	0.00217	-0.29422	0.00451	-0.45095	0.0338	-0.44831	-0.06639	0.05381	0.32559	0.05821	-0.26471	Moulds, 1990
Paurosalta rubristrigata	0.33421	0.15743	0.33271	-0.15822	0.3125	-0.00169	0.07085	-0.00613	-0.00314	-0.000194612	-0.3404	0.01048	-0.42811	0.06816	-0.41838	-0.08901	0.06252	0.29839	0.07724	-0.27922	Moulds, 1990
Paurosalta rubristrigata	0.3292	0.12611	0.33797	-0.14297	0.31664	0.01111	0.07925	-0.00577	-0.01438	-0.00206	-0.3358	-0.00418	-0.43383	0.06146	-0.42429	-0.07271	0.06754	0.3046	0.0777	-0.27559	Moulds, 1990
Cicadetta oxleyi	0.34584	0.16282	0.35472	-0.14879	0.30555	0.01316	0.12749	0.00809	0.03845	0.00555	-0.27316	-0.00333	-0.43893	0.08105	-0.43427	-0.08218	-0.01325	0.25654	-0.01244	-0.29292	Moulds, 1990
Birrima varians	0.33453	0.13277	0.33722	-0.1498	0.29033	0.00183	0.12236	0.0183	0.04549	0.01407	-0.32747	0.01926	-0.4342	0.09049	-0.42363	-0.10169	0.00507	0.28171	0.0503	-0.30694	Moulds, 1990
Birrima varians	0.32906	0.15903	0.33058	-0.14313	0.29205	0.00776	0.10314	0.0194	0.02773	-0.00616	-0.31226	0.00473	-0.42614	0.11747	-0.425	-0.10915	0.02627	0.28341	0.05455	-0.33337	Moulds, 1990
Kobonga froggatti	0.35196	0.15093	0.34856	-0.142	0.2983	0.01063	0.0741	0.01727	0.00577	0.00544	-0.32113	-0.00137	-0.42666	0.04532	-0.4308	-0.0496	0.04476	0.27422	0.05513	-0.31084	Moulds, 1990
Burbunga hillieri	0.31373	0.16517	0.33061	-0.16471	0.2943	-0.00787	0.07686	-0.00369	0.00687	0.01316	-0.3107	-0.0141	-0.43385	0.08958	-0.42022	-0.0692	0.04961	0.31388	0.09278	-0.32222	Moulds, 1990
Cudanga browni	0.33526	0.12193	0.34063	-0.12185	0.28414	-0.01301	0.13277	0.00833	0.04097	-0.00318	-0.29461	-0.02006	-0.42586	0.12225	-0.43692	-0.15131	0.02348	0.31721	0.00013235	-0.26031	Moulds, 1990
Birrima castanea	0.33016	0.1449	0.33021	-0.16196	0.29336	0.00987	0.12152	0.00984	0.04787	0.00983	-0.33264	0.00976	-0.44313	0.08339	-0.41854	-0.113	0.03554	0.29214	0.03565	-0.28476	Moulds, 1990
Birrima castanea	0.31919	0.15192	0.32783	-0.1563	0.30574	-0.002	0.12799	-0.000148823	0.05689	0.000592181	-0.34613	-0.00706	-0.42821	0.07675	-0.41809	-0.08927	0.02455	0.30906	0.03023	-0.28356	Moulds, 1990
Kobonga umbrimargo	0.32061	0.14455	0.32888	-0.16652	0.3019	-0.00177	0.11895	0.0079	0.02744	-0.000992572	-0.3385	4.37627e-05	-0.439	0.04607	-0.43934	-0.07286	0.05574	0.30083	0.06331	-0.25725	Moulds, 1990
Kobonga umbrimargo	0.33056	0.15223	0.33198	-0.14737	0.29705	-0.00201	0.09157	0.00557	0.00597	0.00516	-0.31931	0.00361	-0.43936	0.04584	-0.43027	-0.0654	0.06446	0.30505	0.06736	-0.30271	Moulds, 1990
Chlorocysta vitripennis	0.32962	0.15277	0.33031	-0.14229	0.28055	0.0098	0.09833	0.000696055	0.01353	0.01051	-0.32288	-0.00629	-0.43922	0.07221	-0.45956	-0.08338	0.08503	0.26702	0.0843	-0.28105	Moulds, 1990
Glaucopsaltria viridis	0.3287	0.13056	0.33365	-0.13114	0.27859	0.01181	0.10873	-0.00449	0.00405	-0.00647	-0.29715	0.000929636	-0.44257	0.07672	-0.43936	-0.09339	0.06329	0.32189	0.06208	-0.30644	Moulds, 1990
Derotetti mendosensis	0.28899	0.19826	0.29342	-0.19382	0.25376	0.00442	0.09956	0.00441	0.05551	0.00881	-0.21763	0.0088	-0.4291	0.07487	-0.42468	-0.09695	0.03787	0.36566	0.04231	-0.37446	Simon et al, 2019
Hemidictya frondosa	0.27317	0.11099	0.28092	-0.09488	0.25114	-0.00368	0.09452	-0.00353	0.04941	-0.00572	-0.23349	-0.00562	-0.48112	-0.00491	-0.48112	-0.00491	0.12357	0.31937	0.123	-0.30711	Ruschel and Campos, 2019
Platypedia areolata	0.34195	0.18169	0.34566	-0.17009	0.30794	0.01423	0.05193	-0.00263	-2.43744e-05	-0.002	-0.25179	0.00107	-0.41467	0.083	-0.41672	-0.08485	0.01187	0.31761	0.02386	-0.33803	https://www.zoology.ubc.ca/entomology/main/Hemiptera/Cicadidae/id-index-d.php
Sapantanga nutans	0.31944	0.13374	0.32483	-0.13459	0.29921	-0.00472	0.10739	-0.000908468	0.06906	-0.00168	-0.30722	0.02143	-0.45381	0.0645	-0.45057	-0.09649	0.04005	0.29685	0.05161	-0.27814	Ruschel and Campos, 2019
Tettigotoma maculata	0.2689	0.18528	0.27556	-0.19214	0.28571	0.01054	0.11753	0.011	0.04897	0.00636	-0.29065	-0.00307	-0.39461	0.05344	-0.39929	-0.0702	0.04224	0.38721	0.04564	-0.3884	De Remes Lenicov et al., 2015
Tibicina corsica	0.30783	0.13537	0.3245	-0.12461	0.30295	-0.0048	0.08932	0.00581	0.04263	0.00522	-0.31757	0.000606635	-0.41874	0.08604	-0.41644	-0.09406	0.03836	0.33874	0.04715	-0.34832	https://www.cicadasong.eu/tibicininae/tibicina-corsica-corsica.html
Tibicina haematodes	0.32835	0.15045	0.32031	-0.14453	0.29477	0.00848	0.08854	-0.00595	0.02957	-0.0067	-0.31251	-0.00517	-0.40821	0.09977	-0.4055	-0.11251	0.03088	0.35307	0.03379	-0.33691	https://www.cicadasong.eu/tibicininae/tibicina-haematodes.html
Hovana distanti	0.29861	0.09846	0.29534	-0.09224	0.24873	0.00149	0.05906	-0.000674916	0.01463	-0.000167188	-0.19461	-0.00753	-0.47752	-0.01188	-0.47752	-0.01188	0.12355	0.33238	0.10973	-0.30795	Ruschel and Campos, 2019
Lacetas annulicornis	0.34209	0.08528	0.33873	-0.07839	0.27969	0.00538	0.0738	0.00825	0.02109	0.00236	-0.3114	-0.00152	-0.44365	0.02333	-0.44303	-0.02945	0.06514	0.29846	0.07756	-0.31368	Ruschel and Campos, 2019
Quintilia aurora	0.27752	0.09888	0.29182	-0.11417	0.27756	0.00971	0.14065	0.01241	0.07555	0.00804	-0.31071	0.0059	-0.4232	0.08752	-0.41207	-0.07819	0.01661	0.35483	0.06626	-0.38493	https://www.cicadamania.com/cicadas/quintilla-aurora-cicada-of-the-republic-of-south-africa/
Xosopsaltria Kirkaldy	0.34037	0.12611	0.34273	-0.11287	0.29195	-0.00409	0.04876	-0.00449	0.00722	-0.00562	-0.28986	-0.01165	-0.4066	0.07662	-0.40835	-0.08764	0.03867	0.36523	0.0351	-0.3416	Sanborn and Villet, 2016
Carineta rufescens	0.31684	0.08251	0.31635	-0.09025	0.27851	0.01006	0.09347	0.0038	0.04411	0.0034	-0.30039	-0.00416	-0.40954	0.11075	-0.40953	-0.12276	0.02974	0.36778	0.04045	-0.36113	https://commons.wikimedia.org/wiki/File:Carineta_rufescens_MHNT_vol.jpg
Cicadatra hei	0.3196	0.14138	0.3228	-0.13279	0.29472	0.00368	0.10777	0.00249	0.06728	0.00155	-0.31605	0.00206	-0.41505	0.10573	-0.41299	-0.1186	0.01294	0.33063	0.01897	-0.33613	Wang et al., 2017
Yoyetta robusta	0.3212	0.13825	0.32106	-0.12752	0.328	0.00548	0.08521	0.00142	0.03482	0.000581793	-0.32724	0.0037	-0.43391	0.07981	-0.43092	-0.09885	0.05275	0.29873	0.04903	-0.30161	Popple and Emery, 2022
Karenia caelatata	0.30102	0.10791	0.30509	-0.10693	0.28623	0.01041	0.0983	0.00429	0.03947	0.00318	-0.30448	-0.00589	-0.45693	0.00529	-0.45649	-0.01773	0.09507	0.30998	0.09274	-0.31052	Luo et al., 2015
Magicicada septendecim	0.31839	0.16148	0.3156	-0.16459	0.2889	0.0119	0.10379	0.00037887	0.04395	-0.00343	-0.29193	0.00198	-0.41583	0.07789	-0.41838	-0.0991	0.02669	0.35435	0.02881	-0.34086	https://commons.wikimedia.org/wiki/File:Magicicada_tredecassini_NC_XIX_male_dorsal_trim.jpg?uselang=zh-cn
Cicada orni	0.31887	0.13377	0.31618	-0.14611	0.30382	0.00606	0.09992	0.00457	0.04456	-0.00181	-0.29414	-0.00546	-0.42807	0.08222	-0.4402	-0.10081	0.03404	0.34041	0.04502	-0.31283	https://www.galerie-insecte.org/galerie/view.php?ref=101855
Cryptotympana intermedia	0.29546	0.20268	0.30568	-0.21025	0.2964	0.00461	0.09221	0.01294	0.00665	0.00924	-0.27467	-0.00481	-0.39649	0.12517	-0.4002	-0.14168	0.03585	0.34767	0.03912	-0.34558	http://www.cesarebrizio.it/Ento_Boxes/CICADIDAE_01.html
Cantata phiaoacensis	0.29877	0.15263	0.30525	-0.15502	0.31918	0.01078	0.10452	0.000457436	0.05821	-0.00632	-0.29922	0.00648	-0.43178	0.09661	-0.4301	-0.12113	0.03951	0.33011	0.03566	-0.31459	Pham and Lee, 2021
Platypleura stridula	0.27241	0.1692	0.2663	-0.16722	0.25763	0.000657082	0.09724	0.00393	0.02692	0.00194	-0.28583	0.000889518	-0.39094	0.12302	-0.39134	-0.13894	0.06652	0.39794	0.08108	-0.39141	Price et al., 2019
Capcicada absimilis	0.27763	0.19734	0.27696	-0.17397	0.25014	-0.00674	0.13369	-0.01131	0.03177	-0.01212	-0.27402	-0.01093	-0.39519	0.11915	-0.4041	-0.1321	0.05399	0.39576	0.04915	-0.36509	Price et al., 2019
Platypleura zuluensis	0.28213	0.16738	0.28411	-0.16791	0.26406	-0.00274	0.10707	-0.00565	0.03918	-0.00691	-0.27913	-0.00857	-0.40494	0.13765	-0.40807	-0.15104	0.05307	0.38809	0.06253	-0.35029	Price et al., 2019
Platypleura signifera	0.27981	0.18221	0.27229	-0.17049	0.25445	0.00228	0.11408	-0.00479	0.03491	-0.00471	-0.28181	-0.00801	-0.40046	0.11806	-0.3935	-0.14107	0.06767	0.39835	0.05256	-0.37183	Price et al., 2019
Pycna strix	0.29331	0.13005	0.30003	-0.11984	0.27602	0.0107	0.0961	-0.00644	0.03023	0.00409	-0.28521	-0.00438	-0.4154	0.111	-0.40923	-0.1184	0.05719	0.37377	0.05696	-0.38055	Price et al., 2019
Pycna semiclara	0.25813	0.15289	0.25806	-0.15075	0.25247	0.0067	0.08378	0.00673	0.02193	0.00112	-0.27047	0.00118	-0.39977	0.12491	-0.39982	-0.13375	0.08948	0.39472	0.10619	-0.40375	Price et al., 2019
Pycna coelestia	0.24612	0.1404	0.2409	-0.15131	0.23423	0.0166	0.07191	0.01015	-0.000848871	0.00725	-0.2807	-0.00387	-0.38074	0.11548	-0.38752	-0.13705	0.12888	0.41043	0.12778	-0.40807	Price et al., 2019
Oxypleura clara	0.26515	0.15151	0.25924	-0.14739	0.2392	0.00894	0.07718	0.00898	-0.00896	0.01137	-0.28684	-0.00738	-0.38102	0.09096	-0.38486	-0.11168	0.11537	0.41013	0.10554	-0.41543	Price et al., 2019
Oxypleura quadraticollis	0.24573	0.14765	0.24389	-0.14602	0.2365	0.0027	0.05453	0.00285	-0.01979	-0.00292	-0.27607	-0.00853	-0.37304	0.07619	-0.37778	-0.0852	0.12787	0.43042	0.13817	-0.41715	Price et al., 2019
Oxypleura calypso	0.27134	0.15972	0.27256	-0.15214	0.25752	0.00347	0.07292	-0.00645	0.00942	-0.00787	-0.27948	-0.00281	-0.40855	0.08671	-0.40415	-0.10957	0.1099	0.40445	0.09853	-0.37552	Price et al., 2019
Hyalessa ronshana	0.29845	0.11894	0.30705	-0.11732	0.29164	0.00814	0.11442	0.00723	0.04058	0.00685	-0.3139	0.01242	-0.42507	0.09308	-0.43151	-0.09156	0.03895	0.32437	0.07939	-0.36216	Wang et al., 2014
Talcopsaltria olivei	0.30647	0.19519	0.29352	-0.19483	0.30428	-0.0042	0.12232	0.00646	0.02696	0.00751	-0.29399	-0.00632	-0.40584	0.07294	-0.41641	-0.10035	0.03076	0.35428	0.03192	-0.33069	Moulds, 2008
Rhaeboepelis takiyaae	0.33222	0.14893	0.32531	-0.14411	0.28231	0.00595	0.08934	-0.00136	0.01072	-0.00142	-0.31804	-0.00884	-0.41813	0.02682	-0.41807	-0.04465	0.06047	0.34883	0.05387	-0.33016	Ruschel and Sanborn, 2021
Fu, Y. & Cai, C., Huang, D. First hairy cicadas in mid-Cretaceous amber from northern Myanmar (Hemiptera: Cicadoidea: Tettigarctidae). Cretac. Res. 93, 285–291 (2019).
Moulds, M. S. Australian cicadas (University of New South Wales Press,1990).
Simon, C. et al. Off-target capture data, endosymbiont genes and morphology reveal a relict lineage that is sister to all other singing cicadas. Biol. J. Linn. Soc. 128 (4), 865–886 (2019).
Ruschel, T. P. & Campos, L. A. Phylogeny and biogeography of the leaf-winged cicadas (Hemiptera: Auchenorrhyncha: Cicadidae). Zoological Journal of the Linnean Society 185, 1150–1187 (2019).
De Remes Lenicov, A. M., Macia, A. & Pianzola, B. Cicadidae types (Hemiptera-Cicadomorpha) housed at the Museo de La Plata entomological collection (Argentina). Zootaxa 3974, 301–327 (2015).
Sanborn, A. F. & Villet, M. H. Two new species of Xosopsaltria Kirkaldy, 1904, with a key to the species of South African pygmy bladder cicadas (Hemiptera: Cicadidae: Cicadettinae: Tettigomyiini). Zootaxa 4092, 195–206 (2016).
Wang, X., He, Z. Q. & Wei, C. A new species of Cicadatra Kolenati, 1857 from China, with primary phylogenetic analyses of the tribe Cicadatrini (Hemiptera: Cicadidae). Zootaxa 4242, 174-184 (2017).
Popple, L. W. & Emery, D. L. Five new species of Yoyetta Moulds (Hemiptera: Cicadidae: Cicadettinae) from south-eastern Australia. Zootaxa 5141, 401–441 (2022).
Luo, C. Q., Wei, C. & Nansen, C. How do "mute" cicadas produce their calling songs? PLoS One 10, e0118554 (2015).
Pham, T. H. & Lee, Y. J. A new genus and species of the subtribe Aolina (Hemiptera: Cicadidae: Dundubiini) from Vietnam, with discussion on the taxonomic positions of Meimuna-like genera and species groups. Journal of Asia-Pacific Entomology 24, 175–181 (2021).
Price, B. W., Marshall, D. C., Barker, N. P., Simon, C. & Villet, M. H. Out of Africa? A dated molecular phylogeny of the cicada tribe Platypleurini Schmidt (Hemiptera: Cicadidae), with a focus on African genera and the genus Platypleura Amyot & Audinet‐Serville. Systematic Entomology 44, 842–861 (2019).
Wang, X., Hayashi, M. & Wei, C. On cicadas of Hyalessa maculaticollis complex (Hemiptera, Cicadidae) of China. Zookeys, 25–41 (2014).
Moulds, M. S. Talcopsaltriini, a new tribe for a new genus and species of Australian cicada (Hemiptera: Cicadoidea: Cicadidae). Records of the Australian Museum 60, 207–214 (2008).
Ruschel, T. P. & Sanborn, A. F. Two new genera and species of Fidicinini Distant, 1905 with a re-description of Nosola Stal, 1866 (Hemiptera, Auchenorrhyncha, Cicadidae). Zootaxa 4920, .4.3 (2021).

## Sheet: Supplementary Figure 16a 
Name	X1	Y1	X2	Y2	X3	Y3	X4	Y4	X5	Y5	X6	Y7	X8	Y8	X9	Y9	X10	Y10
Mesodiphthera grandis	-0.443421	0.0368272	0.00989072	0.114168	0.456321	0.032254	-0.214634	0.110782	0.23973	0.104833	-0.34527	0.0793836	0.177485	-0.169785	0.373507	-0.115447	-0.253609	-0.193016	Lambkin, 2019
Tardilly dunstani	-0.428702	0.0101144	0.0213207	0.126849	0.409179	0.000838494	-0.2413	0.132725	0.249653	0.112393	-0.354352	0.0761768	0.229871	-0.179337	0.36584	-0.115392	-0.251509	-0.164369	Lambkin, 2019
Tardilly prosboloides	-0.431835	0.0351507	-0.00127062	0.127894	0.442563	0.0118204	-0.224642	0.107473	0.259949	0.118895	-0.347154	0.0858629	0.194804	-0.173996	0.358259	-0.110095	-0.250674	-0.203004	Lambkin, 2019
Cicadoprosbole sogutensis	-0.405784	0.0252254	-0.00155665	0.151445	0.425571	0.0119914	-0.246679	0.133005	0.252486	0.128783	-0.347035	0.0901186	0.193991	-0.204216	0.35982	-0.129324	-0.230814	-0.207028	Becker-Migdisova, 1947
Liassocicada mueckei	-0.448462	0.0185364	0.023464	0.114248	0.483917	0.0275855	-0.220765	0.0872002	0.277715	0.103639	-0.35511	0.0625939	0.155811	-0.170032	0.347177	-0.0922991	-0.263746	-0.151472	Nel, 1996
Hirtaprosbole erromera	-0.342084	0.0430975	0.0371262	0.144892	0.419639	0.103976	-0.173298	0.13354	0.266804	0.166076	-0.274899	0.101679	0.0668789	-0.284369	0.30617	-0.11538	-0.306338	-0.293511	Liu et al., 2016
Macrotettigarcta obesa	-0.429875	0.0179886	0.0439933	0.130485	0.455404	0.0694135	-0.195787	0.12769	0.275557	0.122632	-0.328507	0.0860075	0.124407	-0.233894	0.331345	-0.103009	-0.276537	-0.217313	Chen and Wang, 2016
Maculaprosbole zhengi	-0.412705	-0.00286162	0.0439076	0.159026	0.487369	0.0550284	-0.211709	0.125864	0.286637	0.14074	-0.328635	0.0746708	0.0669477	-0.220115	0.32412	-0.116833	-0.255932	-0.21552	Zheng et al., 2016
Sanmai mengi	-0.415517	0.0123433	0.0153397	0.151879	0.438065	0.021131	-0.242608	0.136595	0.260004	0.125105	-0.344872	0.0768101	0.166535	-0.203096	0.366199	-0.127819	-0.243146	-0.192949	Chen et al., 2016
Sanmai Xuni	-0.429797	0.02802	0.00406941	0.106892	0.449993	0.0132276	-0.238071	0.0958566	0.26024	0.0971238	-0.350659	0.0660249	0.201725	-0.153739	0.374047	-0.101317	-0.271546	-0.152089	Chen et al., 2016
Shuraboprosbole daohugouensis	-0.429268	0.025854	0.0210827	0.128772	0.41947	0.00930896	-0.233537	0.122579	0.246612	0.0959338	-0.352492	0.0791988	0.221581	-0.172434	0.366218	-0.101549	-0.259668	-0.187664	Wang and Zhang, 2009
Shuraboprosbole media	-0.411247	0.0321736	0.0163549	0.136187	0.442609	0.0451785	-0.229541	0.120102	0.271329	0.118248	-0.332957	0.0794317	0.150938	-0.200292	0.365322	-0.116723	-0.272807	-0.214306	Wang and Zhang, 2009
Shuraboprosbole minuta	-0.425044	0.0305238	0.0133091	0.122782	0.444227	0.0252933	-0.239362	0.109234	0.257699	0.111791	-0.348073	0.074688	0.191263	-0.175028	0.367208	-0.11944	-0.261228	-0.179843	Wang and Zhang, 2009
Protabanus chaoyangensis	-0.438007	0.0236722	0.0341982	0.126433	0.48875	0.0622306	-0.220022	0.101492	0.289762	0.130994	-0.336618	0.0692452	0.0800103	-0.196007	0.343236	-0.121346	-0.241308	-0.196713	Demers-Potvin et al., 2020
Sunotettigarcta hirsuta	-0.455132	0.00279765	0.0228361	0.120182	0.47674	0.0189598	-0.233915	0.100821	0.273962	0.0940894	-0.356754	0.0627375	0.164647	-0.153441	0.353926	-0.104395	-0.246311	-0.141752	Li et al., 2012
Tianyuprosbole zhengi	-0.412352	0.0310246	0.0188424	0.172358	0.412376	0.0410551	-0.240314	0.146158	0.278183	0.144298	-0.330547	0.0867684	0.129962	-0.23844	0.346671	-0.140037	-0.202821	-0.243186	Chen et al., 2014
Sunotettigarcta kudryashevae	-0.433691	0.0176602	0.00834256	0.131662	0.483534	0.033748	-0.227001	0.105548	0.285088	0.115788	-0.343092	0.0697998	0.117525	-0.182019	0.357899	-0.106979	-0.248604	-0.185209	Shcherbakov, 2009
Architettix compacta	-0.40923	0.0168962	0.0258078	0.134264	0.426557	0.0184192	-0.255977	0.126369	0.270988	0.127064	-0.353591	0.0861161	0.191149	-0.202223	0.352015	-0.117179	-0.247718	-0.189726	Hamilton, 1990
Maculaferrum blaisi	-0.43894	0.0481396	0.02982	0.104564	0.45004	0.0615148	-0.208624	0.0883154	0.275009	0.137812	-0.330858	0.0695812	0.138001	-0.231608	0.360843	-0.104633	-0.275291	-0.173686	Demers-Potvin et al., 2020
Cretotettigarcta burmensis	-0.438327	0.0154102	0.011555	0.139347	0.462086	0.0153634	-0.235375	0.104472	0.277734	0.129106	-0.349961	0.0620088	0.162733	-0.180884	0.355172	-0.123118	-0.245617	-0.161706	this study
Cretotettigarcta shcherbakovi sp. nov.	-0.441283	-0.00583667	0.0202851	0.138521	0.473529	0.0373953	-0.235348	0.10504	0.282193	0.128321	-0.353784	0.0579812	0.10579	-0.188331	0.372915	-0.142765	-0.224298	-0.130325	this study
Cretotettigarcta problematica comb. nov.	-0.431652	0.00338683	0.0216731	0.142451	0.493349	0.0372398	-0.230426	0.110045	0.26664	0.118215	-0.344753	0.0619993	0.122456	-0.186289	0.353329	-0.125779	-0.250616	-0.161269	this study
Vetuprosbole parallelica	-0.430163	-0.0152661	0.0392983	0.161634	0.443368	0.0186671	-0.249929	0.121872	0.283147	0.132722	-0.353229	0.0667081	0.156275	-0.197191	0.348744	-0.138733	-0.237512	-0.150414	this study
Burmaprosbole nervosa	-0.416667	-0.0155387	0.0290017	0.181486	0.441022	0.0300809	-0.214844	0.123377	0.303541	0.171771	-0.335462	0.0653282	0.0845013	-0.217819	0.350214	-0.15272	-0.241306	-0.185967	Qiao et al., 2021
Eunotalia emeryi gen. nov. sp. nov.	-0.411377	-0.00853983	0.0195147	0.191957	0.399534	0.0109077	-0.242012	0.133774	0.288637	0.149259	-0.346138	0.0732342	0.168612	-0.235648	0.350753	-0.144312	-0.227524	-0.170631	this study
Pranwanna xiai gen. nov. sp. nov.	-0.461478	0.0393118	0.00627967	0.10852	0.430146	0.00868077	-0.222874	0.0760417	0.253731	0.126365	-0.341862	0.0547605	0.222841	-0.19725	0.36573	-0.10687	-0.252513	-0.10956	this study
Meuniera haupti	-0.43909	-0.0098816	0.024823	0.122217	0.478741	0.0165057	-0.230351	0.102632	0.28456	0.114872	-0.376699	0.0759154	0.129393	-0.137735	0.35771	-0.124405	-0.229086	-0.160121	Demers-Potvin et al., 2020
Tettigarctidae	-0.435547	0.0211839	0.0214543	0.138839	0.502568	0.046414	-0.221133	0.0981478	0.279982	0.137973	-0.334756	0.0641118	0.0901025	-0.192854	0.337941	-0.124695	-0.240614	-0.18912	this study
Davispia bearcreekensis	-0.43467	-0.00196924	0.0278929	0.126014	0.516318	0.0522642	-0.2214	0.0917162	0.301782	0.121367	-0.337885	0.0530282	0.0661443	-0.197664	0.334651	-0.101043	-0.252833	-0.143713	Moulds, 2018
Lithocicada perita	-0.456494	0.00013763	0.038725	0.156002	0.46055	0.0415096	-0.214217	0.108984	0.286567	0.141506	-0.343522	0.06104	0.102004	-0.229729	0.350709	-0.126754	-0.224322	-0.152697	Moulds, 2018
Paracicadetta oligocenica	-0.450011	-0.00231325	0.0317835	0.131671	0.490764	0.0440393	-0.226714	0.0911114	0.284584	0.114119	-0.34496	0.046023	0.0877723	-0.180422	0.370616	-0.121405	-0.243835	-0.122823	Moulds, 2018
Tymocicada gorbunovi	-0.452639	-0.00878669	0.04953	0.12839	0.501199	0.0376695	-0.230668	0.0847794	0.300978	0.124658	-0.352336	0.0394489	0.0868854	-0.182996	0.337268	-0.110706	-0.240218	-0.112456	Moulds, 2018
Paleopsalta ungeri	-0.45248	0.00600447	0.023254	0.127997	0.511544	0.0615387	-0.214598	0.0849395	0.288149	0.141824	-0.341635	0.0457782	0.0675417	-0.193156	0.333866	-0.109033	-0.215641	-0.165894	Moulds, 2018
Minyscapheus dominicanus	-0.466751	-0.0220967	0.0315223	0.139086	0.481822	0.0139878	-0.21581	0.101912	0.300822	0.126961	-0.351042	0.0460748	0.108646	-0.165255	0.348273	-0.115235	-0.237481	-0.125434	Moulds, 2018
Cryptotympana incasa	-0.462386	0.0109341	0.024848	0.125046	0.501986	0.0386062	-0.203089	0.0876623	0.28861	0.120115	-0.343557	0.0511727	0.0911322	-0.17299	0.349013	-0.105941	-0.246558	-0.154605	Moulds, 2018
Hyalessa lapidescens	-0.473664	0.0102965	0.0348591	0.12607	0.47145	0.0239098	-0.227739	0.0881656	0.283374	0.124868	-0.356081	0.0572088	0.141564	-0.193567	0.346473	-0.109803	-0.220237	-0.127149	Moulds, 2018
Miocenoprasia grasseti	-0.448918	-0.000345567	0.034055	0.140263	0.503973	0.0518367	-0.203351	0.0984894	0.293272	0.137544	-0.335331	0.0530887	0.0572972	-0.207719	0.338371	-0.115313	-0.239368	-0.157844	Moulds, 2018
Tettigarcta crinita	-0.440036	0.0286233	0.0218267	0.139158	0.474116	0.0294868	-0.221211	0.100614	0.261156	0.123818	-0.339454	0.0648624	0.152375	-0.194642	0.351332	-0.110795	-0.260105	-0.181125	Moulds, 1990
Tettigarcta crinita	-0.463311	0.0264633	0.0264312	0.135853	0.479493	0.0200498	-0.234127	0.100159	0.284288	0.128228	-0.35434	0.0707143	0.121238	-0.174871	0.335987	-0.112767	-0.195658	-0.193829	Moulds, 1990
Tettigarcta tomentosa	-0.444352	0.0334013	0.0215321	0.136503	0.476236	0.0366286	-0.222054	0.0945242	0.296428	0.145353	-0.341225	0.0654889	0.109017	-0.198583	0.336781	-0.116215	-0.232362	-0.1971	Moulds, 1990
Tettigarcta tomentosa	-0.424975	0.0364334	0.0123359	0.147695	0.503026	0.0280245	-0.233139	0.0964236	0.253329	0.156214	-0.3288	0.0683408	0.102375	-0.206411	0.341844	-0.126325	-0.225996	-0.200396	Moulds, 1990
Lembeja paradoxa	-0.438193	-0.00196767	0.030675	0.176952	0.48927	0.0245485	-0.214042	0.112946	0.306746	0.160538	-0.33778	0.0525772	0.0723967	-0.21483	0.307985	-0.121598	-0.217057	-0.189167	Moulds, 1990
Lembeja paradoxa	-0.460636	0.00566392	0.0342028	0.152084	0.477614	0.0166833	-0.204	0.10343	0.30305	0.147336	-0.342055	0.056369	0.0971294	-0.193023	0.3299	-0.102832	-0.235205	-0.185711	Moulds, 1990
Lembeja vitticollis	-0.447271	0.00553234	0.0385105	0.158188	0.495526	0.0232384	-0.225706	0.0960118	0.296331	0.146635	-0.345851	0.0524012	0.0771604	-0.19731	0.329863	-0.113317	-0.218563	-0.171379	Moulds, 1990
Lembeja vitticollis	-0.469624	0.00232336	0.0340099	0.14452	0.48809	0.00674953	-0.215618	0.102274	0.293147	0.14013	-0.353008	0.0581617	0.116622	-0.180564	0.321638	-0.103248	-0.215258	-0.170346	Moulds, 1990
Lembeja vitticollis	-0.466521	-0.0145239	0.0240975	0.146567	0.500786	0.00662746	-0.208794	0.100688	0.313282	0.139143	-0.346525	0.054206	0.0871775	-0.173614	0.316485	-0.0978742	-0.219987	-0.16122	Moulds, 1990
Thopha saccata	-0.463083	-0.000770479	0.0375691	0.13567	0.501076	0.0239807	-0.212654	0.0959197	0.29999	0.124413	-0.351299	0.0500116	0.0983134	-0.189041	0.324639	-0.089945	-0.234552	-0.150239	Moulds, 1990
Thopha saccata	-0.468142	-0.00846072	0.0393328	0.126336	0.518327	0.0385728	-0.205231	0.0906876	0.301417	0.123221	-0.339204	0.0522507	0.0488638	-0.182194	0.329159	-0.0922627	-0.224523	-0.148151	Moulds, 1990
Thopha sessiliba	-0.45217	0.00661929	0.0274447	0.126755	0.502448	0.0229754	-0.224125	0.0873027	0.31281	0.122853	-0.350948	0.0486171	0.0695268	-0.188731	0.341062	-0.07752	-0.226049	-0.148871	Moulds, 1990
Thopha sessiliba	-0.462696	-0.0113792	0.0435911	0.125215	0.515641	0.0417651	-0.196496	0.090332	0.313575	0.123169	-0.346739	0.0441562	0.0615624	-0.176954	0.315431	-0.0933867	-0.243871	-0.142917	Moulds, 1990
Thopha sessiliba	-0.475762	-0.0085861	0.0509832	0.140254	0.510358	0.0219532	-0.208773	0.100361	0.312942	0.129185	-0.363064	0.0466065	0.0594995	-0.182523	0.297704	-0.0904744	-0.183887	-0.156776	Moulds, 1990
Thopha colorata	-0.467801	0.00783552	0.035238	0.128808	0.517883	0.0368237	-0.209651	0.0895868	0.311528	0.134859	-0.351007	0.0497004	0.0487184	-0.198641	0.306345	-0.0915482	-0.191253	-0.157424	Moulds, 1990
Arunta perulata	-0.47062	-0.0143265	0.030808	0.142268	0.515035	0.0213127	-0.212673	0.0997381	0.315896	0.125434	-0.354181	0.0479991	0.062526	-0.170208	0.307505	-0.100217	-0.194296	-0.152	Moulds, 1990
Arunta perulata	-0.466608	-0.0085962	0.0358083	0.136057	0.511638	0.0141908	-0.224341	0.0928631	0.312942	0.129097	-0.353827	0.0506922	0.0633564	-0.169299	0.318716	-0.0922476	-0.197685	-0.152757	Moulds, 1990
Arunta interclusa	-0.459849	-4.62746e-05	0.0369091	0.141577	0.50983	0.0290867	-0.212174	0.0915218	0.301324	0.133099	-0.347648	0.0534564	0.0805166	-0.186434	0.317281	-0.101283	-0.226191	-0.160977	Moulds, 1990
Cyclochila virens	-0.453721	0.001811	0.0292273	0.134168	0.502603	0.0278047	-0.225528	0.103145	0.297703	0.126146	-0.350062	0.066731	0.0956973	-0.18398	0.323976	-0.1013	-0.219894	-0.174525	Moulds, 1990
Cyclochila virens	-0.445075	-0.00157387	0.0300587	0.133123	0.516154	0.0290433	-0.22394	0.099212	0.305338	0.136765	-0.353689	0.0601088	0.0638867	-0.181081	0.317781	-0.104553	-0.210514	-0.171044	Moulds, 1990
Cyclochila australasiae	-0.45122	0.0109996	0.0223264	0.128369	0.517159	0.0457516	-0.211734	0.0946401	0.299983	0.129759	-0.344782	0.0567669	0.048102	-0.187384	0.331484	-0.106379	-0.211319	-0.172524	Moulds, 1990
Cyclochila australasiae	-0.435926	0.0116068	0.0106967	0.130868	0.529083	0.0287298	-0.223268	0.0881941	0.306482	0.141487	-0.335049	0.0528138	0.050284	-0.170459	0.321968	-0.103606	-0.224271	-0.179634	Moulds, 1990
Cyclochila australasiae	-0.448152	0.0120707	0.033993	0.126784	0.502975	0.0445222	-0.201967	0.0970475	0.297415	0.136945	-0.340932	0.0559183	0.068748	-0.195477	0.334014	-0.100343	-0.246093	-0.177468	Moulds, 1990
Arenopsaltria nubivena	-0.474077	0.00424083	0.0333153	0.138764	0.482953	0.0259834	-0.212129	0.0939631	0.284902	0.135285	-0.346602	0.0534133	0.110789	-0.199896	0.344184	-0.111875	-0.223334	-0.139878	Moulds, 1990
Arenopsaltria nubivena	-0.455278	0.0133506	0.0334021	0.135937	0.485235	0.0427987	-0.220936	0.0944826	0.286591	0.131711	-0.345972	0.0556391	0.0944126	-0.207199	0.351455	-0.115382	-0.228909	-0.151339	Moulds, 1990
Arenopsaltria pygmaea	-0.462041	0.0126834	0.0448134	0.154088	0.463908	0.0403295	-0.214777	0.1013	0.296451	0.154541	-0.344092	0.059631	0.105174	-0.218983	0.327021	-0.131872	-0.216457	-0.171719	Moulds, 1990
Arenopsaltria fullo	-0.45622	0.0071371	0.0330058	0.150614	0.487555	0.0279659	-0.229542	0.0998252	0.295764	0.138271	-0.351627	0.0550654	0.0970082	-0.205944	0.330974	-0.115529	-0.206917	-0.157405	Moulds, 1990
Psaltoda aurora	-0.47148	0.00260711	0.0350735	0.127941	0.509663	0.0233065	-0.215143	0.0869973	0.311276	0.128373	-0.359252	0.0443968	0.0721402	-0.181073	0.318732	-0.0912666	-0.201011	-0.141282	Moulds, 1990
Psaltoda aurora	-0.478598	-0.00370829	0.0498546	0.131175	0.517969	0.0442987	-0.199693	0.0857305	0.315318	0.13569	-0.343762	0.0429966	0.0528124	-0.186646	0.294716	-0.103452	-0.208618	-0.146085	Moulds, 1990
Psaltoda magnifica	-0.466332	-0.00632564	0.0380727	0.134695	0.514647	0.0291662	-0.217645	0.0930577	0.307648	0.127104	-0.354751	0.0488435	0.0718071	-0.188609	0.311785	-0.0964791	-0.205233	-0.141453	Moulds, 1990
Psaltoda magnifica	-0.463373	-0.0140531	0.0444679	0.136386	0.517534	0.0233932	-0.218553	0.093121	0.314408	0.129668	-0.358385	0.0404853	0.0709684	-0.180486	0.302216	-0.0957912	-0.209284	-0.132723	Moulds, 1990
Psaltoda fumipennis	-0.45697	-0.00643999	0.0392966	0.143399	0.517309	0.0274549	-0.220762	0.0917577	0.3019	0.134358	-0.345087	0.0436961	0.0672411	-0.184781	0.318443	-0.104253	-0.221371	-0.145192	Moulds, 1990
Psaltoda fumipennis	-0.457888	0.00195914	0.0360222	0.14431	0.505155	0.0354515	-0.22286	0.0934342	0.310194	0.136391	-0.352838	0.0474279	0.0744112	-0.196026	0.31376	-0.112624	-0.205956	-0.150323	Moulds, 1990
Psaltoda claripennis	-0.454086	-2.37387e-05	0.0366581	0.141005	0.514485	0.023879	-0.229368	0.0844165	0.303669	0.134438	-0.345483	0.0419884	0.0765663	-0.179108	0.322751	-0.104362	-0.225192	-0.142233	Moulds, 1990
Psaltoda claripennis	-0.461943	-0.00326792	0.0323751	0.133287	0.517607	0.0320813	-0.220168	0.084195	0.295984	0.121137	-0.345512	0.0453054	0.0634116	-0.175673	0.338478	-0.102631	-0.220232	-0.134433	Moulds, 1990
Psaltoda insularis	-0.456416	0.00153271	0.028342	0.146918	0.499876	0.0119399	-0.225444	0.0926249	0.314906	0.143647	-0.350963	0.0473547	0.0757217	-0.184699	0.322116	-0.0999151	-0.208138	-0.159403	Moulds, 1990
Psaltoda plaga	-0.463797	-0.00322425	0.0367336	0.140759	0.524427	0.0286353	-0.217484	0.0884924	0.308139	0.13386	-0.344025	0.0449175	0.0646548	-0.181126	0.302119	-0.10122	-0.210767	-0.151094	Moulds, 1990
Psaltoda plaga	-0.472762	0.00121322	0.0200185	0.13588	0.516085	0.0362217	-0.202751	0.0901391	0.309008	0.131593	-0.346533	0.0472417	0.0542726	-0.187096	0.31891	-0.106975	-0.196248	-0.148218	Moulds, 1990
Psaltoda harrisii	-0.467163	-0.00131194	0.041108	0.136835	0.515719	0.0336353	-0.218486	0.0841961	0.318857	0.133089	-0.347444	0.042007	0.0620053	-0.176796	0.304166	-0.104812	-0.208764	-0.146842	Moulds, 1990
Psaltoda harrisii	-0.461667	-0.000431352	0.0384123	0.135574	0.523093	0.0346893	-0.20957	0.0840462	0.31077	0.13508	-0.35068	0.0383016	0.048647	-0.178811	0.311442	-0.104103	-0.210447	-0.144345	Moulds, 1990
Psaltoda adonis	-0.464218	-0.0162543	0.0334075	0.135569	0.512776	0.0252683	-0.222378	0.0962678	0.311902	0.120578	-0.3584	0.0548017	0.0788087	-0.18265	0.311286	-0.0963844	-0.203184	-0.137195	Moulds, 1990
Psaltoda pictibasis	-0.461653	-0.000954816	0.0283343	0.133195	0.514978	0.022816	-0.230256	0.0868707	0.309549	0.124435	-0.352414	0.0466751	0.0614655	-0.176232	0.328037	-0.0959234	-0.198042	-0.140881	Moulds, 1990
Psaltoda pictibasis	-0.462076	-0.0030352	0.0420341	0.136594	0.514808	0.0224665	-0.228619	0.0875023	0.310523	0.126385	-0.357065	0.043916	0.0634047	-0.178174	0.31691	-0.0936631	-0.19992	-0.141991	Moulds, 1990
Psaltoda moerens	-0.46909	-0.0017825	0.0306963	0.134944	0.510691	0.0273281	-0.217938	0.0904121	0.306276	0.134772	-0.347718	0.0497368	0.0731658	-0.17955	0.320287	-0.107994	-0.206369	-0.147866	Moulds, 1990
Psaltoda moerens	-0.470658	0.00126433	0.0274295	0.132827	0.50814	0.0244099	-0.212982	0.0928798	0.300455	0.128538	-0.347104	0.0514638	0.0665258	-0.180217	0.335149	-0.0973577	-0.206956	-0.153808	Moulds, 1990
Anapsaltoda pulchra	-0.463814	-0.00295432	0.0338818	0.133776	0.507891	0.0293499	-0.22182	0.0949618	0.305426	0.130222	-0.353266	0.0530635	0.0724302	-0.199447	0.321395	-0.0963738	-0.202123	-0.142598	Moulds, 1990
Anapsaltoda pulchra	-0.457906	-0.00269454	0.0436514	0.130355	0.511169	0.0329091	-0.225096	0.0906788	0.299276	0.132711	-0.355896	0.0538591	0.0720151	-0.203393	0.320735	-0.0968573	-0.207948	-0.137568	Moulds, 1990
Psaltoda flavescens	-0.4586	0.00278607	0.0234003	0.13646	0.508872	0.0344254	-0.223722	0.0939015	0.301123	0.131717	-0.34772	0.0528745	0.076512	-0.200066	0.327103	-0.107375	-0.206969	-0.144724	Moulds, 1990
Psaltoda flavescens	-0.468548	-0.00133563	0.0389453	0.145636	0.484454	0.0390765	-0.230437	0.0896524	0.339949	0.119365	-0.352927	0.0476441	0.0799674	-0.188257	0.308843	-0.105014	-0.200247	-0.146768	Moulds, 1990
Henicopsaltria kelsalli	-0.453582	-0.0179318	0.0357414	0.149039	0.512005	0.0324252	-0.212929	0.104359	0.323497	0.135294	-0.349189	0.0448477	0.0583574	-0.189487	0.300299	-0.106613	-0.2142	-0.151933	Moulds, 1990
Henicopsaltria rufivelum	-0.477383	-0.0205441	0.0408184	0.13843	0.508614	0.0224528	-0.209792	0.101065	0.31874	0.129318	-0.348394	0.0475307	0.0630735	-0.177983	0.307033	-0.0959057	-0.20271	-0.144364	Moulds, 1990
Henicopsaltria eydouxii	-0.462923	-0.00883293	0.0446437	0.142678	0.515924	0.0206704	-0.220376	0.0958143	0.29925	0.13438	-0.351694	0.0481313	0.064114	-0.190315	0.315399	-0.0951578	-0.204338	-0.147368	Moulds, 1990
Henicopsaltria eydouxii	-0.463746	-0.0165642	0.0300523	0.146713	0.519195	0.014576	-0.222062	0.0971045	0.314889	0.130519	-0.354477	0.0442832	0.0683781	-0.176733	0.30242	-0.0993112	-0.194649	-0.140587	Moulds, 1990
Macrotristria angularis	-0.466197	-0.0076661	0.0407825	0.14204	0.518611	0.0397831	-0.195896	0.0941035	0.3108	0.139317	-0.339846	0.0476368	0.0449833	-0.196605	0.302569	-0.100373	-0.215807	-0.158236	Moulds, 1990
Macrotristria angularis	-0.471748	-0.0108741	0.0305647	0.133516	0.522287	0.0284685	-0.204921	0.0878864	0.319221	0.126563	-0.3427	0.0477091	0.0590713	-0.173057	0.303541	-0.0918488	-0.215316	-0.148364	Moulds, 1990
Macrotristria angularis	-0.468018	-0.00755729	0.032821	0.134289	0.516982	0.0227519	-0.21296	0.0906661	0.312228	0.130151	-0.344969	0.0502631	0.0467698	-0.173523	0.321372	-0.0914646	-0.204226	-0.155575	Moulds, 1990
Macrotristria maculicollis	-0.458445	-0.00293825	0.0267021	0.140921	0.519626	0.021157	-0.220589	0.097464	0.296911	0.131783	-0.346004	0.0494278	0.0620761	-0.185709	0.32558	-0.0975462	-0.205858	-0.154559	Moulds, 1990
Macrotristria nigrosignata	-0.475323	0.00226324	0.0436922	0.141584	0.507232	0.0383579	-0.210184	0.0908847	0.299165	0.134006	-0.342975	0.0503776	0.0676781	-0.193321	0.317363	-0.109191	-0.206649	-0.154961	Moulds, 1990
Macrotristria frenchi	-0.47645	-0.0007269	0.03438	0.136789	0.510801	0.0323441	-0.210618	0.094146	0.318727	0.129217	-0.346925	0.0510242	0.0589914	-0.189583	0.302887	-0.094132	-0.191793	-0.159078	Moulds, 1990
Macrotristria sylvara	-0.460523	0.0118762	0.0196496	0.130473	0.525689	0.0414446	-0.217277	0.0922745	0.30585	0.126031	-0.344951	0.0544906	0.0561949	-0.199796	0.307589	-0.0945893	-0.192222	-0.162205	Moulds, 1990
Macrotristria kabikabia	-0.466436	-0.00240838	0.0232058	0.127594	0.521559	0.0361919	-0.208383	0.0918443	0.309831	0.120491	-0.351008	0.0529127	0.0515127	-0.177929	0.319975	-0.0962209	-0.200256	-0.152476	Moulds, 1990
Macrotristria godingi	-0.456429	-0.00510786	0.0300338	0.139153	0.521086	0.041613	-0.21231	0.0920119	0.325838	0.135645	-0.344387	0.0471994	0.045209	-0.199382	0.294494	-0.0995274	-0.203534	-0.151605	Moulds, 1990
Macrotristria intersecta	-0.468803	-0.00801618	0.0332899	0.132205	0.530242	0.0206968	-0.210201	0.0894354	0.301596	0.127157	-0.347794	0.0444722	0.0560162	-0.173433	0.312685	-0.088646	-0.20703	-0.143871	Moulds, 1990
Macrotristria intersecta	-0.465729	-0.00303208	0.050977	0.128481	0.532147	0.0351011	-0.222694	0.0776602	0.299756	0.124419	-0.343677	0.0416988	0.0594007	-0.171414	0.307955	-0.0971271	-0.218136	-0.135788	Moulds, 1990
Macrotristria intersecta	-0.465348	-0.0101568	0.0470602	0.13384	0.525965	0.0291118	-0.215524	0.0829561	0.315495	0.132797	-0.34236	0.0416055	0.0582869	-0.170362	0.298472	-0.0963294	-0.222048	-0.143462	Moulds, 1990
Macrotristria doddi	-0.466614	-0.0178281	0.0421296	0.133865	0.531476	0.0330977	-0.206113	0.0870986	0.326521	0.130226	-0.341332	0.0402579	0.038085	-0.173238	0.287461	-0.0913723	-0.211612	-0.142107	Moulds, 1990
Macrotristria hieroglyphicalis	-0.466868	0.00748127	0.0293004	0.135021	0.514911	0.0339892	-0.211245	0.0918136	0.306863	0.133094	-0.354306	0.0522367	0.0612289	-0.194883	0.310562	-0.0996071	-0.190446	-0.159145	Moulds, 1990
Macrotristria kulungura	-0.453108	0.00517577	0.0251904	0.130364	0.51346	0.0221258	-0.219501	0.0821269	0.300926	0.135499	-0.342645	0.0467723	0.0696227	-0.187229	0.337655	-0.0907489	-0.231602	-0.144086	Moulds, 1990
Macrotristria dorsalis	-0.466323	-0.00447817	0.0308662	0.133002	0.516789	0.0266165	-0.203654	0.0884804	0.302217	0.137387	-0.340682	0.0472864	0.0580713	-0.186327	0.326219	-0.0951781	-0.223503	-0.146788	Moulds, 1990
Macrotristria hillieri	-0.471843	-0.0103988	0.0152733	0.137126	0.514705	0.0171154	-0.214847	0.089911	0.321917	0.12268	-0.346834	0.0457165	0.0525304	-0.161726	0.323594	-0.0954198	-0.194495	-0.145005	Moulds, 1990
Macrotristria hillieri	-0.454773	-0.00820238	0.054749	0.127228	0.518479	0.0206357	-0.239934	0.0769733	0.298682	0.117084	-0.348663	0.0428208	0.0740598	-0.152695	0.331163	-0.0925366	-0.233763	-0.131309	Moulds, 1990
Tamasa tristigma	-0.479251	-0.00588365	0.0373415	0.129116	0.513337	0.0265678	-0.204117	0.0891966	0.305343	0.121108	-0.359154	0.0414418	0.0578166	-0.158555	0.326763	-0.102346	-0.19808	-0.140646	Moulds, 1990
Tamasa tristigma	-0.472497	-0.00817129	0.0359174	0.132555	0.513882	0.0294318	-0.215189	0.0910726	0.296978	0.116297	-0.35507	0.0451251	0.0728227	-0.164141	0.331507	-0.107265	-0.208351	-0.134904	Moulds, 1990
Tamasa doddi	-0.476734	-0.00912709	0.0421369	0.129978	0.508221	0.0235393	-0.206002	0.0875988	0.309257	0.120913	-0.357011	0.0396835	0.0599391	-0.162971	0.330875	-0.0943747	-0.210682	-0.13524	Moulds, 1990
Tamasa rainbowi	-0.46137	-0.00881678	0.0400268	0.132679	0.508945	0.0403708	-0.215516	0.0964658	0.30897	0.119312	-0.350357	0.0450572	0.0555837	-0.18056	0.331972	-0.102716	-0.218254	-0.141792	Moulds, 1990
Diceropyga subapicalis	-0.46201	-0.0114769	0.0362215	0.130356	0.5157	0.0271024	-0.221357	0.0825266	0.325792	0.119232	-0.346953	0.0376242	0.0631795	-0.168873	0.315984	-0.0881808	-0.226556	-0.12831	Moulds, 1990
Diemeniana frenchi	-0.4543	-0.00621224	0.0449148	0.168122	0.456871	0.0491596	-0.214061	0.121834	0.297635	0.150982	-0.33919	0.0679611	0.0743412	-0.232851	0.333683	-0.139894	-0.199894	-0.179102	Moulds, 1990
Diemeniana euronotiana	-0.439854	0.0136287	0.0306563	0.159009	0.469469	0.050208	-0.220177	0.111339	0.289163	0.151951	-0.343415	0.0652896	0.0725741	-0.225377	0.345259	-0.141012	-0.203676	-0.185037	Moulds, 1990
Diemeniana euronotiana	-0.467129	-0.000104109	0.0399586	0.163357	0.461671	0.0439338	-0.199121	0.109393	0.301046	0.15019	-0.340452	0.0590985	0.0866785	-0.217392	0.332317	-0.135684	-0.214969	-0.172792	Moulds, 1990
Diemeniana euronotiana	-0.457679	0.0124862	0.0416186	0.160642	0.471115	0.0532954	-0.203613	0.109026	0.290975	0.152469	-0.348972	0.0595647	0.0836143	-0.221784	0.324407	-0.144579	-0.201467	-0.18112	Moulds, 1990
Diemeniana tillyardi	-0.444274	0.00919444	0.0336814	0.146728	0.491038	0.0526557	-0.220348	0.0994419	0.286369	0.142134	-0.33852	0.0584393	0.0758724	-0.213865	0.342995	-0.131511	-0.226814	-0.163218	Moulds, 1990
Diemeniana hirsulta	-0.456157	0.0117541	0.0333377	0.159867	0.477888	0.060384	-0.20835	0.106019	0.290597	0.150956	-0.331356	0.0658346	0.0568	-0.221522	0.334607	-0.145817	-0.197366	-0.187476	Moulds, 1990
Illyria burkei	-0.471483	-0.00223564	0.0359852	0.128214	0.514877	0.0348483	-0.211051	0.089757	0.303744	0.121241	-0.351156	0.0446605	0.0462695	-0.165484	0.334298	-0.104145	-0.201485	-0.146856	Moulds, 1990
Illyria hilli	-0.477158	-0.00980461	0.0452944	0.134212	0.508091	0.0365745	-0.208805	0.0941991	0.3208	0.127511	-0.357509	0.0456795	0.0533018	-0.164774	0.306431	-0.112526	-0.190446	-0.151071	Moulds, 1990
Illyria hilli	-0.484613	-0.0166758	0.0470567	0.134853	0.506187	0.0247701	-0.204217	0.0932958	0.319983	0.120318	-0.353005	0.0393849	0.0571975	-0.15644	0.315194	-0.0980868	-0.203784	-0.141419	Moulds, 1990
Illyria australensis	-0.486766	-0.00969536	0.0582826	0.13812	0.485735	0.0178224	-0.214235	0.0871515	0.319389	0.129123	-0.362999	0.0403406	0.0738436	-0.157029	0.322767	-0.106073	-0.196017	-0.139759	Moulds, 1990
Jassopsaltria rufifacies	-0.469169	-0.000710723	0.0398665	0.143227	0.495161	0.0440262	-0.218319	0.0970091	0.302222	0.137818	-0.344419	0.0518219	0.073574	-0.198961	0.32539	-0.125514	-0.204307	-0.148718	Moulds, 1990
Abricta rubra	-0.461014	-0.0146252	0.0328445	0.133894	0.505134	0.0279501	-0.215931	0.100312	0.303573	0.118795	-0.355272	0.0551373	0.0645449	-0.171651	0.340335	-0.101813	-0.214215	-0.147999	Moulds, 1990
Abricta rubra	-0.463707	-0.00954585	0.0323082	0.134044	0.51228	0.0385972	-0.215586	0.103624	0.297083	0.125337	-0.346549	0.0604579	0.050105	-0.190287	0.332009	-0.106074	-0.197941	-0.156154	Moulds, 1990
Abricta noctua	-0.450183	-0.020394	0.0394967	0.139425	0.511048	0.0363977	-0.219016	0.106184	0.31366	0.127753	-0.358385	0.0556982	0.0522769	-0.179372	0.317146	-0.111368	-0.206044	-0.154324	Moulds, 1990
Abricta noctua	-0.451847	-0.0137471	0.0315136	0.135409	0.511709	0.0360242	-0.22488	0.101575	0.310748	0.128863	-0.351852	0.0572254	0.0647715	-0.184127	0.320089	-0.110977	-0.210252	-0.150245	Moulds, 1990
Abricta castanea	-0.464131	-0.0261923	0.0442725	0.145959	0.494429	0.0279895	-0.211701	0.110316	0.304458	0.122475	-0.35427	0.0517904	0.0597814	-0.17194	0.340782	-0.111934	-0.213621	-0.148464	Moulds, 1990
Abricta curvicosta	-0.459848	-0.0211309	0.0362499	0.124619	0.512487	0.0286738	-0.218036	0.100059	0.309088	0.119959	-0.352273	0.0568696	0.061622	-0.166396	0.330249	-0.0977466	-0.219538	-0.144908	Moulds, 1990
Abricta curvicosta	-0.47071	-0.0263481	0.0415292	0.135478	0.502393	0.0225591	-0.210888	0.0971117	0.322823	0.12082	-0.352955	0.0528025	0.0638393	-0.161203	0.320741	-0.0963362	-0.216772	-0.144884	Moulds, 1990
Abricta stalkeri	-0.454542	-0.0158789	0.0463958	0.138322	0.500862	0.0280219	-0.235183	0.103796	0.302468	0.116883	-0.357479	0.0624246	0.0643348	-0.177438	0.336412	-0.100618	-0.203269	-0.155513	Moulds, 1990
Abricta stalkeri	-0.449847	-0.00147412	0.0384946	0.130415	0.496546	0.0398764	-0.22821	0.0969918	0.315729	0.120108	-0.363002	0.0563512	0.0717575	-0.184002	0.331184	-0.103948	-0.212652	-0.154318	Moulds, 1990
Abricta willsi	-0.459752	-0.0109923	0.0317421	0.146158	0.52057	0.0370586	-0.217309	0.0982386	0.306558	0.12807	-0.343808	0.0469479	0.0589551	-0.171707	0.312565	-0.119641	-0.209521	-0.154133	Moulds, 1990
Abricta willsi	-0.470125	-0.0101968	0.0491477	0.140129	0.491631	0.0387472	-0.215777	0.0969258	0.310952	0.12697	-0.356565	0.0470047	0.0628164	-0.178848	0.333074	-0.11772	-0.205154	-0.143012	Moulds, 1990
Burbunga gilmorei	-0.468991	-0.00693433	0.0442394	0.128178	0.5061	0.030602	-0.219611	0.0908702	0.301569	0.124704	-0.352547	0.0436175	0.0688071	-0.160923	0.336866	-0.111444	-0.216434	-0.138671	Moulds, 1990
Burbunga gilmorei	-0.483288	0.00131271	0.0513478	0.132862	0.489089	0.0439846	-0.214458	0.0875442	0.314658	0.122931	-0.351849	0.0431853	0.0738007	-0.168544	0.327366	-0.119143	-0.206667	-0.144133	Moulds, 1990
Urabunana verna	-0.453068	-0.0078912	0.0307501	0.187329	0.479344	0.0434942	-0.218772	0.11415	0.308136	0.152601	-0.329111	0.0511277	0.0671232	-0.219795	0.310139	-0.148757	-0.19454	-0.17226	Moulds, 1990
Urabunana daemeli	-0.461411	-0.00594725	0.0227359	0.149427	0.48173	0.0572287	-0.20312	0.103906	0.309331	0.127144	-0.335346	0.0487529	0.0642424	-0.190293	0.349506	-0.138337	-0.227668	-0.151882	Moulds, 1990
Cicadetta minima	-0.454335	0.0172704	0.0223206	0.149133	0.468742	0.0574238	-0.21175	0.0989751	0.301383	0.146438	-0.332928	0.0552011	0.0743204	-0.231171	0.349405	-0.132584	-0.217158	-0.160687	Moulds, 1990
Cicadetta minima	-0.454677	0.0121525	0.0323598	0.150855	0.460035	0.0578938	-0.224411	0.103747	0.284195	0.127092	-0.352573	0.0559653	0.115843	-0.209954	0.353874	-0.151836	-0.214646	-0.145915	Moulds, 1990
Cicadetta capistrata	-0.470596	-0.00335927	0.0438337	0.151022	0.489772	0.0339757	-0.217033	0.0922333	0.309411	0.135575	-0.348302	0.0466368	0.0695274	-0.195175	0.32906	-0.115353	-0.205672	-0.145556	Moulds, 1990
Cicadetta capistrata	-0.46375	0.0115928	0.0327749	0.135067	0.481538	0.0531002	-0.217166	0.0873567	0.297365	0.130827	-0.347767	0.0524467	0.0817208	-0.206797	0.351485	-0.125695	-0.216201	-0.137898	Moulds, 1990
Parnkalla muelleri	-0.478869	-0.00262636	0.0418896	0.132972	0.480674	0.0487711	-0.220196	0.0818435	0.296558	0.125815	-0.359643	0.0408466	0.092815	-0.17196	0.345419	-0.112456	-0.198648	-0.143206	Moulds, 1990
Parnkalla muelleri	-0.475862	-0.00697099	0.0552051	0.13803	0.493655	0.0403576	-0.209249	0.0852421	0.315841	0.131662	-0.357084	0.0409667	0.0713415	-0.172784	0.319609	-0.120535	-0.213457	-0.135969	Moulds, 1990
Cicadetta sulcata	-0.464321	-0.00311488	0.0467299	0.164358	0.478193	0.0497704	-0.210032	0.0913167	0.313728	0.137856	-0.342137	0.0428898	0.0786174	-0.210641	0.323037	-0.130101	-0.223815	-0.142334	Moulds, 1990
Cicadetta froggatti	-0.460296	0.00674683	0.0520965	0.149731	0.466687	0.054072	-0.219206	0.0887871	0.31947	0.135666	-0.358905	0.0454086	0.0851772	-0.219729	0.326673	-0.124398	-0.211696	-0.136284	Moulds, 1990
Cicadetta froggatti	-0.470968	0.00241811	0.0460508	0.143362	0.469348	0.0596717	-0.206208	0.0911487	0.307395	0.133407	-0.340387	0.048921	0.0829512	-0.214966	0.341079	-0.127727	-0.229262	-0.136234	Moulds, 1990
Urabunana marshalli	-0.481534	0.00629033	0.049429	0.139437	0.473242	0.0382444	-0.20692	0.0987432	0.29577	0.138216	-0.354984	0.0538545	0.0958817	-0.200005	0.333711	-0.121414	-0.204596	-0.153367	Moulds, 1990
Urabunana marshalli	-0.461486	0.0129231	0.0403109	0.148066	0.460886	0.0570634	-0.221687	0.0968818	0.299256	0.13172	-0.354766	0.0555379	0.112771	-0.220639	0.336251	-0.137926	-0.211536	-0.143627	Moulds, 1990
Urabunana sericeivitta	-0.478426	0.0134858	0.0241949	0.138079	0.475719	0.0394948	-0.216231	0.0978764	0.307859	0.119773	-0.357036	0.0598412	0.0962011	-0.197824	0.335638	-0.112181	-0.187919	-0.158545	Moulds, 1990
Urabunana sericeivitta	-0.470118	-0.00736794	0.0587885	0.157807	0.472139	0.0381903	-0.210326	0.102166	0.310979	0.136836	-0.356369	0.0440605	0.0889663	-0.20091	0.321056	-0.123193	-0.215115	-0.147589	Moulds, 1990
Cicadetta oldfieldi	-0.481874	-0.00240376	0.0494272	0.14673	0.48608	0.0487273	-0.199091	0.0952513	0.304898	0.140918	-0.337046	0.0493291	0.0617561	-0.203242	0.326616	-0.122861	-0.210766	-0.152448	Moulds, 1990
Cicadetta oldfieldi	-0.477696	-0.00390409	0.0495712	0.137509	0.499514	0.0463186	-0.209096	0.0928521	0.296807	0.128402	-0.346417	0.0490743	0.0776786	-0.183128	0.325221	-0.123193	-0.215584	-0.143931	Moulds, 1990
Venustria superba	-0.481398	-0.0112295	0.0369058	0.139421	0.505265	0.0332003	-0.211985	0.0990728	0.293266	0.135581	-0.341093	0.0539784	0.0718569	-0.201832	0.323085	-0.112392	-0.195904	-0.1358	Moulds, 1990
Venustria superba	-0.446795	0.0184657	0.0157589	0.186303	0.462022	0.0415313	-0.215863	0.107674	0.283608	0.138566	-0.334001	0.0585545	0.100714	-0.243257	0.342361	-0.131455	-0.207806	-0.176384	Moulds, 1990
Cicadetta celis	-0.471351	-0.00992708	0.0446808	0.151813	0.494366	0.0261918	-0.211321	0.0966047	0.298219	0.140512	-0.349106	0.0465869	0.0619949	-0.181227	0.336647	-0.121611	-0.204129	-0.148943	Moulds, 1990
Cicadetta celis	-0.473996	-0.010096	0.0471379	0.137796	0.480608	0.022479	-0.212235	0.091348	0.307595	0.134893	-0.361059	0.0432509	0.081815	-0.174903	0.344078	-0.114355	-0.213943	-0.130413	Moulds, 1990
Cicadetta tristrigata	-0.485568	-0.00963184	0.0502951	0.148087	0.484961	0.029905	-0.208914	0.0961368	0.304085	0.119689	-0.361671	0.0447282	0.0831192	-0.175606	0.33054	-0.115239	-0.196848	-0.138069	Moulds, 1990
Cicadetta tristrigata	-0.49195	-0.0162828	0.053444	0.14565	0.479531	0.0242467	-0.212103	0.0989356	0.307228	0.125211	-0.352159	0.0464652	0.0860031	-0.169115	0.330829	-0.116508	-0.200823	-0.138602	Moulds, 1990
Cicadetta melete	-0.464571	-0.00923412	0.0409499	0.153653	0.489823	0.0401577	-0.2138	0.102522	0.308374	0.142743	-0.345375	0.0502085	0.0604868	-0.194499	0.327637	-0.130642	-0.203525	-0.154909	Moulds, 1990
Cicadetta melete	-0.462579	0.00485932	0.0368223	0.14328	0.497077	0.0323954	-0.217677	0.0940337	0.299354	0.14812	-0.350029	0.0481451	0.067356	-0.193668	0.33164	-0.123148	-0.201964	-0.154018	Moulds, 1990
Cicadetta landsboroughi	-0.464723	-0.0124762	0.0550565	0.150372	0.470389	0.0293639	-0.225635	0.0862428	0.332323	0.135313	-0.353969	0.0370202	0.0789064	-0.185298	0.330368	-0.114267	-0.222716	-0.12627	Moulds, 1990
Cicadetta landsboroughi	-0.485667	-0.00658603	0.0594847	0.126368	0.494476	0.0547375	-0.207376	0.084968	0.311522	0.117583	-0.348676	0.0429894	0.0697624	-0.170462	0.324657	-0.118989	-0.218182	-0.130608	Moulds, 1990
Cicadetta murrayensis	-0.483771	-0.00630068	0.0547265	0.14351	0.481967	0.043188	-0.205728	0.0917393	0.31242	0.126942	-0.349378	0.0446094	0.0760519	-0.179195	0.328516	-0.120995	-0.214804	-0.143499	Moulds, 1990
Cicadetta murrayensis	-0.459545	-0.0011428	0.0322083	0.145858	0.490394	0.0543577	-0.21989	0.0997507	0.296592	0.122639	-0.350948	0.0539381	0.0799541	-0.195707	0.340727	-0.135655	-0.209492	-0.144039	Moulds, 1990
Cicadetta incepta	-0.463627	0.00363751	0.0260103	0.138565	0.500313	0.0434973	-0.212164	0.0935899	0.284628	0.121186	-0.353228	0.0465694	0.0812073	-0.185474	0.35107	-0.126188	-0.21421	-0.135384	Moulds, 1990
Cicadetta incepta	-0.47334	-0.00522867	0.036288	0.138349	0.493293	0.0477408	-0.216811	0.0973944	0.317903	0.120873	-0.349241	0.049459	0.0653619	-0.186611	0.32699	-0.117632	-0.200445	-0.144344	Moulds, 1990
Cicadetta abdominalis	-0.442699	-0.0020091	0.0538609	0.145694	0.484911	0.0424874	-0.239494	0.0941267	0.300702	0.130752	-0.345275	0.050119	0.0875441	-0.194805	0.340739	-0.120356	-0.240289	-0.146009	Moulds, 1990
Cicadetta abdominalis	-0.469136	-0.00440898	0.0311059	0.141929	0.49411	0.0296617	-0.217178	0.0953833	0.311497	0.136859	-0.341909	0.0489341	0.072831	-0.183431	0.332736	-0.114657	-0.214057	-0.150271	Moulds, 1990
Cicadetta denisoni	-0.476644	0.0149537	0.0442637	0.133126	0.484824	0.0386893	-0.215377	0.0870588	0.301851	0.131972	-0.352199	0.0523638	0.0837959	-0.190483	0.336028	-0.111167	-0.206544	-0.156514	Moulds, 1990
Cicadetta denisoni	-0.490633	-0.00793017	0.061597	0.139227	0.474788	0.0436299	-0.204374	0.102155	0.306159	0.127427	-0.348327	0.0537666	0.0585504	-0.193988	0.336828	-0.111558	-0.194588	-0.152729	Moulds, 1990
Cicadetta denisoni	-0.478813	0.00157386	0.0564907	0.139813	0.479674	0.041702	-0.22038	0.0987448	0.298785	0.123265	-0.359311	0.0509022	0.068517	-0.191965	0.341849	-0.116306	-0.186812	-0.14773	Moulds, 1990
Cicadetta spinosa	-0.476419	-0.00421622	0.0402103	0.141388	0.501363	0.0317325	-0.216427	0.100124	0.291739	0.131187	-0.346367	0.0547696	0.0718462	-0.183764	0.33135	-0.116431	-0.197294	-0.15479	Moulds, 1990
Cicadetta torrida	-0.463785	-0.00478495	0.035441	0.162725	0.473971	0.0260303	-0.216187	0.106948	0.309351	0.135956	-0.354498	0.0517416	0.0764663	-0.192117	0.33826	-0.121776	-0.199019	-0.164722	Moulds, 1990
Cicadetta torrida	-0.477051	0.00217185	0.0564935	0.140245	0.482477	0.0265437	-0.22481	0.0918019	0.297223	0.131107	-0.352404	0.0502402	0.0840717	-0.179169	0.340604	-0.111254	-0.206606	-0.151687	Moulds, 1990
Marteena rubricincta	-0.463793	0.00336236	0.0338545	0.146663	0.488545	0.0371168	-0.22005	0.102317	0.29867	0.127177	-0.35045	0.0556432	0.0721865	-0.197404	0.342253	-0.113955	-0.201216	-0.16092	Moulds, 1990
Cicadetta convergens	-0.482245	0.00673143	0.0494645	0.158752	0.458923	0.0438012	-0.197886	0.101394	0.316985	0.141621	-0.344023	0.0560851	0.0692949	-0.208594	0.326435	-0.119933	-0.19695	-0.179858	Moulds, 1990
Cicadetta forresti	-0.48269	0.00917703	0.0556275	0.137807	0.465849	0.0676333	-0.205586	0.0968341	0.315433	0.120568	-0.359733	0.0531043	0.0639184	-0.194936	0.332548	-0.132177	-0.185366	-0.15801	Moulds, 1990
Cicadetta forresti	-0.473931	-0.0123297	0.0553065	0.145879	0.482672	0.0478355	-0.209595	0.0939307	0.324978	0.13331	-0.355634	0.0442433	0.0587908	-0.189217	0.319465	-0.125015	-0.202052	-0.138636	Moulds, 1990
Pauropsalta eyrei	-0.48256	0.00801392	0.0441112	0.137668	0.483853	0.0397593	-0.214058	0.0932269	0.285558	0.12594	-0.357561	0.0547565	0.0945326	-0.188794	0.340763	-0.124707	-0.194637	-0.145863	Moulds, 1990
Pauropsalta eyrei	-0.488775	-0.00716382	0.0412136	0.132472	0.492239	0.0429691	-0.208881	0.0926836	0.303812	0.119501	-0.347566	0.0481246	0.0839822	-0.174588	0.331667	-0.121342	-0.207692	-0.132657	Moulds, 1990
Cicadetta labeculata	-0.489507	-0.00804057	0.0460002	0.141008	0.489346	0.0256081	-0.214319	0.0937977	0.306777	0.13576	-0.349655	0.0464168	0.0866796	-0.176119	0.32098	-0.119504	-0.196303	-0.138928	Moulds, 1990
Cicadetta labeculata	-0.469415	0.00147993	0.0476049	0.139254	0.484357	0.0406666	-0.227009	0.0865322	0.320944	0.119672	-0.357895	0.0441537	0.0733083	-0.175861	0.333566	-0.114364	-0.205461	-0.141534	Moulds, 1990
Cicadetta brevis	-0.46216	-0.0149404	0.0509469	0.158295	0.493456	0.0313575	-0.223945	0.0996546	0.312098	0.140916	-0.345301	0.0494248	0.063667	-0.195094	0.317583	-0.118476	-0.206345	-0.151138	Moulds, 1990
Cicadetta brevis	-0.468321	-0.00855461	0.0497678	0.153737	0.48932	0.0341651	-0.214496	0.0970172	0.303625	0.144845	-0.347731	0.0478851	0.0762527	-0.196081	0.322605	-0.125897	-0.211022	-0.147117	Moulds, 1990
Cicadetta apicata	-0.472544	0.0160425	0.0262253	0.135943	0.474209	0.0187342	-0.226244	0.0872341	0.295106	0.125541	-0.349518	0.054164	0.141224	-0.177403	0.337093	-0.110381	-0.22555	-0.149875	Moulds, 1990
Cicadetta apicata	-0.463738	0.0083291	0.029704	0.141258	0.498294	0.0368912	-0.216303	0.0858501	0.300349	0.131856	-0.346243	0.047599	0.0894559	-0.183251	0.333156	-0.119633	-0.224675	-0.1489	Moulds, 1990
Cicadetta quadricincta	-0.450299	-0.00283374	0.0363888	0.164438	0.475403	0.0299956	-0.231174	0.102238	0.288318	0.148812	-0.344039	0.0536044	0.0977248	-0.212648	0.342297	-0.137039	-0.21462	-0.146567	Moulds, 1990
Cicadetta quadricincta	-0.464015	0.00418405	0.0442526	0.15614	0.459369	0.0311653	-0.216859	0.0996539	0.306346	0.137921	-0.353739	0.0503282	0.0992865	-0.204717	0.34419	-0.119512	-0.218831	-0.155164	Moulds, 1990
Cicadetta quadricincta	-0.444433	0.0346788	0.0101377	0.138222	0.439671	0.0164626	-0.246245	0.0941695	0.261226	0.123328	-0.35304	0.0668491	0.189399	-0.207915	0.36467	-0.119839	-0.221386	-0.145957	Moulds, 1990
Cicadetta stradbrokensis	-0.478449	-0.000414193	0.0503379	0.155844	0.474343	0.0413242	-0.211977	0.0881803	0.314527	0.13387	-0.344132	0.048079	0.0941001	-0.195464	0.320522	-0.123401	-0.219273	-0.148018	Moulds, 1990
Cicadetta mixta	-0.471176	0.0182963	0.0163118	0.149585	0.461421	0.0206459	-0.216583	0.10591	0.276798	0.141459	-0.348999	0.0614004	0.140914	-0.211362	0.34306	-0.126242	-0.201746	-0.159692	Moulds, 1990
Cicadetta mixta	-0.460748	0.0117831	0.0304466	0.149384	0.4803	0.0402098	-0.215634	0.0959817	0.288549	0.147218	-0.344554	0.0565369	0.0897495	-0.211828	0.34299	-0.131941	-0.2111	-0.157343	Moulds, 1990
Pauropsalta basalis	-0.469791	-0.00340827	0.0356868	0.143643	0.487602	0.0243537	-0.224376	0.0882438	0.30647	0.133688	-0.352526	0.0465959	0.100722	-0.177944	0.331743	-0.120548	-0.215532	-0.134624	Moulds, 1990
Pauropsalta basalis	-0.460888	-0.00694193	0.0484034	0.145544	0.505847	0.0361276	-0.227198	0.0945547	0.294442	0.130925	-0.352369	0.0468522	0.0811852	-0.188312	0.322413	-0.120997	-0.211837	-0.137753	Moulds, 1990
Cicadetta arenaria	-0.450506	0.0117889	0.0300675	0.157527	0.473268	0.0323696	-0.231077	0.097944	0.292526	0.143206	-0.348182	0.0548274	0.106865	-0.214393	0.341075	-0.12816	-0.214035	-0.15511	Moulds, 1990
Cicadetta arenaria	-0.455408	0.02358	0.0270206	0.139381	0.47348	0.0381566	-0.227943	0.0894718	0.288458	0.138311	-0.350025	0.0573953	0.116646	-0.207626	0.347521	-0.125043	-0.219749	-0.153627	Moulds, 1990
Pauropsalta mneme	-0.444611	0.0209577	0.0445943	0.151615	0.474837	0.0613673	-0.229328	0.102092	0.280288	0.142702	-0.336709	0.0565492	0.0908823	-0.227359	0.341938	-0.140702	-0.22189	-0.167223	Moulds, 1990
Pauropsalta mneme	-0.460577	0.00748583	0.0464982	0.149732	0.48952	0.0440233	-0.226334	0.100564	0.283257	0.139011	-0.339592	0.0490996	0.0858671	-0.216329	0.336155	-0.124625	-0.214795	-0.148961	Moulds, 1990
Pauropsalta elgneri	-0.459634	-0.0001125	0.055013	0.135958	0.483505	0.0332381	-0.237193	0.0856469	0.299878	0.121984	-0.355548	0.0433773	0.107582	-0.174592	0.340125	-0.116971	-0.233729	-0.128529	Moulds, 1990
Pauropsalta rubea	-0.455414	-0.00309414	0.0390788	0.139885	0.489295	0.0291303	-0.230872	0.0896913	0.296404	0.12813	-0.353861	0.0438661	0.0864598	-0.183189	0.353522	-0.116954	-0.224613	-0.127465	Moulds, 1990
Pauropsalta encaustica	-0.453121	0.0102078	0.0308586	0.148839	0.488549	0.0323832	-0.226159	0.0961127	0.289624	0.143333	-0.348018	0.0520634	0.101696	-0.209642	0.334569	-0.122672	-0.217999	-0.150626	Moulds, 1990
Pauropsalta encaustica	-0.442493	0.0242498	0.0236361	0.147113	0.464983	0.0376428	-0.242027	0.0959091	0.278166	0.133739	-0.351961	0.0625763	0.138205	-0.22672	0.34717	-0.126518	-0.215678	-0.147991	Moulds, 1990
Pauropsalta rubristrigata	-0.460031	0.00994357	0.0287364	0.144306	0.495149	0.0275611	-0.234435	0.0916218	0.284396	0.138035	-0.347627	0.0553741	0.096928	-0.201492	0.339363	-0.119773	-0.20248	-0.145576	Moulds, 1990
Pauropsalta rubristrigata	-0.451126	-0.00239976	0.0464647	0.148461	0.490802	0.042411	-0.224448	0.0928524	0.311015	0.135775	-0.346678	0.047742	0.08454	-0.202229	0.322633	-0.116688	-0.233202	-0.145925	Moulds, 1990
Cicadetta oxleyi	-0.478383	-0.0113233	0.0627176	0.136241	0.485856	0.0171108	-0.230902	0.0788874	0.322996	0.115049	-0.358623	0.0343403	0.0963757	-0.14375	0.32137	-0.101444	-0.221407	-0.125112	Moulds, 1990
Gudanga browni	-0.467535	-0.00801477	0.0425141	0.142956	0.480512	0.033695	-0.221162	0.099253	0.300451	0.129681	-0.35673	0.0539598	0.101591	-0.190061	0.335592	-0.123165	-0.215234	-0.138304	Moulds, 1990
Gudanga browni	-0.478024	0.0255076	0.018384	0.134805	0.456025	0.00997634	-0.242582	0.0944775	0.272702	0.112113	-0.363023	0.0651812	0.164041	-0.184557	0.351393	-0.111812	-0.178916	-0.145691	Moulds, 1990
Birrima varians	-0.471693	0.00271471	0.0346116	0.132896	0.494275	0.0239732	-0.226339	0.0764813	0.304897	0.131667	-0.350889	0.0496917	0.0920183	-0.170466	0.337976	-0.11282	-0.214858	-0.134138	Moulds, 1990
Birrima varians	-0.477155	-0.00397135	0.0607861	0.137194	0.506403	0.0265317	-0.210884	0.0899737	0.283431	0.12763	-0.361005	0.040927	0.0786704	-0.17013	0.328968	-0.110556	-0.209214	-0.1376	Moulds, 1990
Birrima castanea	-0.466871	0.00502628	0.017288	0.138142	0.501212	0.0153514	-0.220946	0.087942	0.299252	0.134469	-0.34752	0.0476277	0.0988636	-0.183637	0.333932	-0.104418	-0.215211	-0.140503	Moulds, 1990
Birrima castanea	-0.468357	-0.00665396	0.0731596	0.137344	0.5079	0.0386314	-0.221619	0.082179	0.299227	0.132627	-0.35213	0.0400081	0.0685791	-0.177636	0.314249	-0.112261	-0.221009	-0.134239	Moulds, 1990
Kobonga froggatti	-0.470673	-0.00499792	0.0439548	0.143925	0.504132	0.031909	-0.216435	0.0887744	0.30437	0.131835	-0.349394	0.0459328	0.0661702	-0.17832	0.326022	-0.113943	-0.208147	-0.145115	Moulds, 1990
Burbunga hillieri	-0.46649	0.00873546	0.0365072	0.138308	0.501283	0.0359962	-0.217288	0.0833482	0.300369	0.130081	-0.349302	0.047558	0.0833761	-0.185832	0.330591	-0.111348	-0.219046	-0.146847	Moulds, 1990
Kobonga umbrimargo	-0.464961	-0.00156712	0.0519674	0.144369	0.492922	0.0272466	-0.222624	0.0965055	0.299168	0.137763	-0.356266	0.0447694	0.0848964	-0.181719	0.327702	-0.117695	-0.212805	-0.149673	Moulds, 1990
Kobonga umbrimargo	-0.45918	-0.00736364	0.0541808	0.144341	0.506073	0.0236028	-0.233263	0.0899739	0.298578	0.126809	-0.350132	0.0436766	0.0799417	-0.165853	0.327236	-0.109583	-0.223434	-0.145603	Moulds, 1990
Thaumastopsaltria glauca	-0.452334	0.0181667	0.0381344	0.138323	0.49655	0.0491943	-0.224467	0.0910585	0.29147	0.132183	-0.350211	0.0517259	0.0856204	-0.200736	0.334766	-0.121669	-0.219528	-0.158245	Moulds, 1990
Thaumastopsaltria glauca	-0.462504	0.0138394	0.0396543	0.130962	0.49995	0.0319452	-0.221786	0.0861627	0.291641	0.12782	-0.350814	0.0475871	0.0763339	-0.170002	0.347568	-0.110207	-0.220043	-0.158107	Moulds, 1990
Chlorocysta vitripennis	-0.469623	0.0139174	0.0489614	0.125689	0.487791	0.0375648	-0.223867	0.0827275	0.287359	0.126719	-0.355249	0.0478372	0.104837	-0.184573	0.344199	-0.113882	-0.224408	-0.136	Moulds, 1990
Chlorocysta vitripennis	-0.464019	0.000935991	0.0812477	0.139673	0.477103	0.0378235	-0.226722	0.075433	0.303778	0.120812	-0.354495	0.039355	0.0902078	-0.175892	0.33908	-0.104428	-0.24618	-0.133713	Moulds, 1990
Glaucopsaltria viridis	-0.466535	0.0108684	0.058786	0.135061	0.496744	0.0508299	-0.218754	0.0872007	0.292306	0.132001	-0.350327	0.0493599	0.0777562	-0.207027	0.325975	-0.1124	-0.215953	-0.145894	Moulds, 1990
Baeturia flava	-0.46043	-0.0024821	0.049493	0.154225	0.49594	0.0405319	-0.217602	0.0960815	0.304983	0.144917	-0.343357	0.0474459	0.0695935	-0.205363	0.315988	-0.121427	-0.214608	-0.15393	Moulds, 1990
Baeturia flava	-0.465312	0.00630931	0.0485501	0.153556	0.476256	0.0437413	-0.2191	0.0910462	0.306159	0.1354	-0.355891	0.0484787	0.0890862	-0.199433	0.329959	-0.129175	-0.209707	-0.149924	Moulds, 1990
Baeturia varicolor	-0.470988	0.00063548	0.0526891	0.150345	0.475468	0.0298269	-0.218003	0.0910486	0.297359	0.132423	-0.355622	0.0507434	0.107147	-0.198338	0.332394	-0.11418	-0.220445	-0.142505	Moulds, 1990
Baeturia varicolor	-0.459849	-0.00188619	0.0592118	0.143985	0.501068	0.037476	-0.214116	0.0885377	0.292745	0.133265	-0.356721	0.0395625	0.0806997	-0.180054	0.327767	-0.119971	-0.230806	-0.140916	Moulds, 1990
Baeturia varicolor	-0.470067	0.00146589	0.056716	0.147446	0.480902	0.0323305	-0.220682	0.0913627	0.29421	0.133772	-0.353173	0.0455576	0.100273	-0.189643	0.334331	-0.120052	-0.22251	-0.14224	Moulds, 1990
Owra insignis	-0.462026	0.0129406	0.0434612	0.140276	0.474095	0.0472897	-0.220237	0.0873646	0.298358	0.137414	-0.351522	0.0505724	0.102966	-0.207976	0.339456	-0.12693	-0.224551	-0.140952	Moulds, 1990
Owra insignis	-0.467245	-0.00364619	0.0448195	0.148075	0.481413	0.0329397	-0.219205	0.0915298	0.307176	0.130967	-0.34813	0.0454605	0.0843382	-0.180189	0.341801	-0.120537	-0.224967	-0.144601	Moulds, 1990
Chlorocysta suffusa	-0.457012	-0.00895883	0.0534642	0.143575	0.502437	0.0439696	-0.220159	0.0848803	0.316669	0.129126	-0.346859	0.0442436	0.0686064	-0.190168	0.31565	-0.109208	-0.232796	-0.137459	Moulds, 1990
Chlorocysta suffusa	-0.465955	-0.00717556	0.0472911	0.137407	0.506353	0.0212789	-0.222201	0.0869191	0.307909	0.125499	-0.353085	0.0388126	0.0846907	-0.168846	0.321567	-0.0990238	-0.226569	-0.134871	Moulds, 1990
Cystosoma saundersii	-0.448136	0.0141876	0.0190599	0.154691	0.492548	0.0390725	-0.221534	0.099795	0.296362	0.1426	-0.342135	0.0614451	0.0651386	-0.215751	0.336636	-0.119177	-0.197939	-0.176864	Moulds, 1990
Cystosoma saundersii	-0.443299	0.0310841	0.0127194	0.13941	0.495799	0.0321385	-0.22512	0.0968024	0.271243	0.134275	-0.341108	0.0635808	0.112812	-0.20636	0.343238	-0.110429	-0.226284	-0.180502	Moulds, 1990
Cystosoma saundersii	-0.44464	0.0126739	0.0288676	0.135432	0.492916	0.0231537	-0.230242	0.0910738	0.273563	0.126543	-0.340659	0.0575788	0.119876	-0.190615	0.353025	-0.101417	-0.252707	-0.154422	Moulds, 1990
Cystosoma schmeltzi	-0.437898	0.0173137	0.0313001	0.125558	0.482785	0.0183937	-0.228183	0.0857053	0.276461	0.114172	-0.342963	0.0526394	0.14919	-0.170024	0.351916	-0.0903508	-0.282608	-0.153408	Moulds, 1990
Cystosoma schmeltzi	-0.444258	0.0230631	0.0316574	0.137304	0.496894	0.0486511	-0.20482	0.0940712	0.28408	0.139279	-0.338497	0.0582657	0.0877663	-0.208613	0.335126	-0.110738	-0.247947	-0.181283	Moulds, 1990
Cystopsaltria immaculata	-0.444207	-0.00638104	0.0350242	0.153295	0.500469	0.0213796	-0.218711	0.0988207	0.302097	0.140663	-0.343079	0.0479196	0.0902472	-0.186161	0.324172	-0.108879	-0.246013	-0.160657	Moulds, 1990
Cystopsaltria immaculata	-0.422095	0.00515219	0.0424075	0.156692	0.493108	0.0320211	-0.244435	0.0915875	0.305938	0.135526	-0.346975	0.0440099	0.0857454	-0.194839	0.333392	-0.112867	-0.247086	-0.157282	Moulds, 1990
Lambkin, K. J. Mesodiphthera Tillyard, 1919, from the Late Triassic of Queensland, the oldest cicada (Hemiptera: Cicadomorpha: Cicadoidea: Tettigarctidae). Zootaxa 4567, 358–366 (2019).
Becker-Migdisova, E.E.Cicadoprosbole sogutensis gen. nov. sp. nov., a transitional form between the Permian Prosbolidae and the recent Cicadidae. Doklady Akademii Nauk SSSR 55, 445–448 (1947).
Nel A. Un Tettigarctidae fossile du Lias Européen (Cicadomorpha, Cicadoidea, Tettigarctidae). Ecole pratique des hautes Etudes, Biologie et Evolution des Insectes 9, 83–94 (1996).
Liu, X. H., Li, Y., Yao, Y. Z. & Ren, D. A hairy-bodied tettigarctid (Hemiptera: Cicadoidea) from the latest Middle Jurassic of northeast China. Alcheringa: An Australasian Journal of Palaeontology 40, 383–389 (2016).
Chen, J. & Wang, B. A giant tettigarctid cicada from the Mesozoic of northeastern China. Spixiana 39, 119–124 (2016).
Zheng, Y., Chen, J. & Wang, X. L. A new genus and species of Tettigarctidae from the Mesozoic of northeastern China (Insecta, Hemiptera, Cicadoidea). Zookeys, 47–55 (2016).
Chen, J. et al. New Jurassic tettigarctid cicadas from China with a novel example of disruptive coloration. Acta Palaeontol. Pol. 61, 853–862 (2016).
Wang, B. & Zhang, H. Tettigarctidae (Insecta: Hemiptera: Cicadoidea) from the Middle Jurassic of Inner Mongolia, China. Geobios 42, 243–253 (2009).
Demers-Potvin, A. V., Szwedo, J., Paragnani, C. P. & Larsson, H. C. First North American occurrence of hairy cicadas discovered in the Cenomanian (Late Cretaceous) of Labrador, Canada. Acta Palaeontol Pol. 65, 85–98 (2020).
Li, S., Wang, Y., Ren, D. & Pang, H. Revision of the genus Sunotettigarcta Hong, 1983 (Hemiptera, Tettigarctidae), with a new species from Daohugou, Inner Mongolia, China. Alcheringa 36, 501–507 (2012).
Chen, J., Wang, B., Zhang, H. & Wang, X. A remarkable new genus of Tettigarctidae (Insecta, Hemiptera, Cicadoidea) from the Middle Jurassic of northeastern China. Zootaxa 3764, 581–586 (2014).
Shcherbakov, D. E. Review of the fossil and extant genera of the cicada family Tettigarctidae (Hemiptera: Cicadoidea). Russ. Entomol. J. 17, 343–348 (2009).
Hamilton K. G. A. Insects from the Santana Formation, Lower Cretaceous, of Brazil. Chapter 6: Homoptera. Bull. Am. Mus. Nat. Hist. B AM MUS NAT HIST 195, 82-122 (1990)
Qiao, D., Zhang, W., Zhang, X., Ren, D. & Yao, Y. New genus and species of Tettigarctidae (Hemiptera: Cicadomorpha: Cicadoidea) from the mid-Cretaceous amber of northern Myanmar. Cretac Res. 126, 104900 (2021).
Moulds, M. S. Cicada fossils (Cicadoidea: Tettigarctidae and Cicadidae) with a review of the named fossilised Cicadidae. Zootaxa 4438, 443–470 (2018).
Moulds, M. S. Australian cicadas (University of New South Wales Press,1990).

## Sheet: Supplementary Figure 16b
Group	name	WL(cm)	BL(cm)	WW(cm)	Reference
crown tettigarctids	Tettigarcta crinita	3.33994	2.68733	1.20607	Moulds, 1990
crown tettigarctids	Tettigarcta crinita	3.96703	3.20671	1.31756	Moulds, 1990
crown tettigarctids	Tettigarcta tomentosa	2.97657	2.80033	1.11206	Moulds, 1990
crown tettigarctids	Tettigarcta tomentosa	3.39331	3.25498	1.33773	Moulds, 1990
extant cicadids	Lembeja paradoxa	2.32433	2.22505	1.02929	Moulds, 1990
extant cicadids	Lembeja paradoxa	2.33094	2.00865	0.884107	Moulds, 1990
extant cicadids	Lembeja vitticollis	3.56082	2.54961	1.28867	Moulds, 1990
extant cicadids	Lembeja vitticollis	3.79055	2.79198	1.41323	Moulds, 1990
extant cicadids	Lembeja vitticollis	3.91595	2.87658	1.2816	Moulds, 1990
extant cicadids	Thopha saccata	4.85894	4.0437	1.67165	Moulds, 1990
extant cicadids	Thopha saccata	5.35002	4.09558	1.77772	Moulds, 1990
extant cicadids	Thopha sessiliba	5.19956	4.20333	1.70423	Moulds, 1990
extant cicadids	Thopha sessiliba	5.10329	4.04193	1.60009	Moulds, 1990
extant cicadids	Thopha sessiliba	5.41329	4.06218	1.72374	Moulds, 1990
extant cicadids	Thopha colorata	4.10805	3.30853	1.34367	Moulds, 1990
extant cicadids	Arunta perulata	4.39231	3.22229	1.40909	Moulds, 1990
extant cicadids	Arunta perulata	4.41748	3.52331	1.45135	Moulds, 1990
extant cicadids	Arunta interclusa	3.37745	2.46857	1.06481	Moulds, 1990
extant cicadids	Cyclochila virens	3.80121	3.1575	1.26948	Moulds, 1990
extant cicadids	Cyclochila virens	3.81493	3.02306	1.27879	Moulds, 1990
extant cicadids	Cyclochila australasiae	3.82154	3.321	1.23272	Moulds, 1990
extant cicadids	Cyclochila australasiae	3.75676	3.27229	1.16906	Moulds, 1990
extant cicadids	Arenopsaltria nubivena	1.72428	1.47011	0.623528	Moulds, 1990
extant cicadids	Arenopsaltria nubivena	1.62907	1.49777	0.640053	Moulds, 1990
extant cicadids	Arenopsaltria pygmaea	1.09733	1.09934	0.447916	Moulds, 1990
extant cicadids	Arenopsaltria fullo	2.25423	2.04254	0.859564	Moulds, 1990
extant cicadids	Cyclochila australasiae	3.57685	3.10953	1.21436	Moulds, 1990
extant cicadids	Psaltoda aurora	4.6135	3.90868	1.477	Moulds, 1990
extant cicadids	Psaltoda aurora	4.8465	3.51501	1.56416	Moulds, 1990
extant cicadids	Psaltoda magnifica	4.9347	3.98462	1.55363	Moulds, 1990
extant cicadids	Psaltoda magnifica	4.60137	3.18143	1.48599	Moulds, 1990
extant cicadids	Psaltoda fumipennis	3.46897	2.59131	1.17983	Moulds, 1990
extant cicadids	Psaltoda fumipennis	3.28815	2.13659	1.12108	Moulds, 1990
extant cicadids	Psaltoda claripennis	3.01969	2.48496	1.00458	Moulds, 1990
extant cicadids	Psaltoda claripennis	3.12833	2.30295	0.976776	Moulds, 1990
extant cicadids	Psaltoda insularis	2.6977	1.99976	0.95093	Moulds, 1990
extant cicadids	Psaltoda plaga	3.79944	3.37394	1.29901	Moulds, 1990
extant cicadids	Psaltoda plaga	3.65487	2.67184	1.22941	Moulds, 1990
extant cicadids	Psaltoda harrisii	3.14375	2.38205	1.01095	Moulds, 1990
extant cicadids	Psaltoda harrisii	3.1809	2.19888	0.887576	Moulds, 1990
extant cicadids	Psaltoda adonis	4.34633	3.19089	1.54655	Moulds, 1990
extant cicadids	Psaltoda pictibasis	4.97283	3.99991	1.53033	Moulds, 1990
extant cicadids	Psaltoda pictibasis	4.81356	3.69656	1.48212	Moulds, 1990
extant cicadids	Psaltoda moerens	4.40298	3.45081	1.40005	Moulds, 1990
extant cicadids	Psaltoda moerens	4.34526	3.28323	1.37341	Moulds, 1990
extant cicadids	Anapsaltoda pulchra	5.48226	4.26177	1.96456	Moulds, 1990
extant cicadids	Anapsaltoda pulchra	5.39296	3.50774	1.91329	Moulds, 1990
extant cicadids	Psaltoda flavescens	4.13233	3.65529	1.39105	Moulds, 1990
extant cicadids	Psaltoda flavescens	3.99736	3.00033	1.37149	Moulds, 1990
extant cicadids	Henicopsaltria kelsalli	3.25148	2.62266	1.00562	Moulds, 1990
extant cicadids	Henicopsaltria rufivelum	3.63429	2.90131	1.23577	Moulds, 1990
extant cicadids	Henicopsaltria eydouxii	4.42947	3.70476	1.48808	Moulds, 1990
extant cicadids	Henicopsaltria eydouxii	4.45919	3.32807	1.49798	Moulds, 1990
extant cicadids	Macrotristria angularis	4.25998	3.69883	1.48543	Moulds, 1990
extant cicadids	Macrotristria angularis	4.5797	3.61012	1.39905	Moulds, 1990
extant cicadids	Macrotristria angularis	4.39758	3.81983	1.4388	Moulds, 1990
extant cicadids	Macrotristria maculicollis	4.02341	3.45853	1.38534	Moulds, 1990
extant cicadids	Macrotristria nigrosignata	3.69996	2.88785	1.25159	Moulds, 1990
extant cicadids	Macrotristria frenchi	3.70509	2.8722	1.17673	Moulds, 1990
extant cicadids	Macrotristria sylvara	4.20295	3.35312	1.44132	Moulds, 1990
extant cicadids	Macrotristria kabikabia	3.78977	3.15927	1.1633	Moulds, 1990
extant cicadids	Macrotristria godingi	4.43048	3.60141	1.53011	Moulds, 1990
extant cicadids	Macrotristria intersecta	3.28151	2.65907	1.0347	Moulds, 1990
extant cicadids	Macrotristria intersecta	3.51057	2.59469	1.07777	Moulds, 1990
extant cicadids	Macrotristria doddi	3.4631	2.86337	1.11831	Moulds, 1990
extant cicadids	Macrotristria hieroglyphicalis	3.81192	2.87771	1.1121	Moulds, 1990
extant cicadids	Macrotristria kulungura	3.6843	2.9891	1.17849	Moulds, 1990
extant cicadids	Macrotristria dorsalis	2.86186	2.09186	0.951931	Moulds, 1990
extant cicadids	Macrotristria intersecta	3.33488	2.62976	0.986996	Moulds, 1990
extant cicadids	Macrotristria hillieri	3.95893	2.82096	1.19846	Moulds, 1990
extant cicadids	Macrotristria hillieri	4.12743	2.98827	1.14798	Moulds, 1990
extant cicadids	Tamasa tristigma	2.66431	1.7927	0.730616	Moulds, 1990
extant cicadids	Tamasa tristigma	2.63998	1.92672	0.799659	Moulds, 1990
extant cicadids	Tamasa doddi	3.17534	2.1709	0.922658	Moulds, 1990
extant cicadids	Tamasa rainbowi	3.67926	2.49693	1.19921	Moulds, 1990
extant cicadids	Diceropyga subapicalis	3.68059	2.61971	1.12017	Moulds, 1990
extant cicadids	Diemeniana frenchi	1.51448	1.76393	0.660759	Moulds, 1990
extant cicadids	Illyria burkei	2.85377	2.07581	0.832355	Moulds, 1990
extant cicadids	Illyria hilli	2.52742	1.84518	0.802291	Moulds, 1990
extant cicadids	Illyria hilli	2.36259	1.62811	0.691393	Moulds, 1990
extant cicadids	Illyria australensis	2.09479	1.70951	0.622459	Moulds, 1990
extant cicadids	Jassopsaltria rufifacies	1.29058	1.18315	0.416184	Moulds, 1990
extant cicadids	Diemeniana euronotiana	1.7806	1.74359	0.743409	Moulds, 1990
extant cicadids	Diemeniana euronotiana	1.96927	1.88626	0.808613	Moulds, 1990
extant cicadids	Diemeniana euronotiana	1.86252	1.89945	0.785752	Moulds, 1990
extant cicadids	Diemeniana tillyardi	1.93992	2.02832	0.763407	Moulds, 1990
extant cicadids	Diemeniana hirsuta	1.98104	1.96727	0.77692	Moulds, 1990
extant cicadids	Abricta rubra	2.37878	1.69394	0.765194	Moulds, 1990
extant cicadids	Abricta rubra	2.7316	2.09089	0.866047	Moulds, 1990
extant cicadids	Abricta noctua	2.26395	1.87444	0.738404	Moulds, 1990
extant cicadids	Abricta noctua	2.26239	1.89998	0.73635	Moulds, 1990
extant cicadids	Abricta castanea	2.16178	1.634	0.75407	Moulds, 1990
extant cicadids	Abricta curvicosta	3.69023	2.47768	1.09031	Moulds, 1990
extant cicadids	Abricta curvicosta	3.89621	2.82522	1.16548	Moulds, 1990
extant cicadids	Abricta stalkeri	2.04793	1.72997	0.656245	Moulds, 1990
extant cicadids	Abricta willsi	1.97272	1.54374	0.66087	Moulds, 1990
extant cicadids	Abricta willsi	2.20302	1.72997	0.710774	Moulds, 1990
extant cicadids	Abricta stalkeri	2.19346	1.80397	0.747727	Moulds, 1990
extant cicadids	Burbunga gilmorei	1.78289	1.35837	0.531858	Moulds, 1990
extant cicadids	Burbunga gilmorei	2.00552	1.6579	0.618426	Moulds, 1990
extant cicadids	Urabunana verna	1.12642	1.01408	0.481029	Moulds, 1990
extant cicadids	Urabunana daemeli	0.928192	0.987279	0.337634	Moulds, 1990
extant cicadids	Cicadetta minima	0.959716	0.914589	0.411427	Moulds, 1990
extant cicadids	Cicadetta minima	0.99613	0.926551	0.384874	Moulds, 1990
extant cicadids	Cicadetta oldfieldi	2.55694	2.29668	0.831417	Moulds, 1990
extant cicadids	Venustria superba	3.5187	2.42226	1.20292	Moulds, 1990
extant cicadids	Cicadetta sulcata	1.53319	1.21708	0.570882	Moulds, 1990
extant cicadids	Cicadetta sulcata	1.5801	1.36615	0.616078	Moulds, 1990
extant cicadids	Cicadetta froggatti	1.5788	1.23988	0.628878	Moulds, 1990
extant cicadids	Cicadetta froggatti	1.67358	1.3663	0.642562	Moulds, 1990
extant cicadids	Urabunana marshalli	1.15901	1.22834	0.454143	Moulds, 1990
extant cicadids	Urabunana marshalli	1.20188	1.04472	0.4649	Moulds, 1990
extant cicadids	Urabunana sericeivitta	1.2484	1.0562	0.392336	Moulds, 1990
extant cicadids	Urabunana sericeivitta	1.12016	1.02171	0.400486	Moulds, 1990
extant cicadids	Froggattoides typicus	2.51564	2.25017	1.17488	Moulds, 1990
extant cicadids	Cicadetta oldfieldi	2.18329	1.81397	0.831957	Moulds, 1990
extant cicadids	Cicadetta celis	1.76512	1.71788	0.650283	Moulds, 1990
extant cicadids	Cicadetta celis	2.14872	1.79719	0.692517	Moulds, 1990
extant cicadids	Cicadetta tristrigata	2.2449	1.84827	0.710732	Moulds, 1990
extant cicadids	Cicadetta tristrigata	2.58821	2.03036	0.827088	Moulds, 1990
extant cicadids	Cicadetta melete	2.44244	2.03007	0.88483	Moulds, 1990
extant cicadids	Cicadetta melete	2.72048	2.21246	0.949078	Moulds, 1990
extant cicadids	Cicadetta landsboroughi	1.82138	1.50977	0.618121	Moulds, 1990
extant cicadids	Cicadetta landsboroughi	2.01501	1.41819	0.622622	Moulds, 1990
extant cicadids	Cicadetta murrayensis	1.25175	1.01618	0.432507	Moulds, 1990
extant cicadids	Cicadetta murrayensis	1.3701	1.18577	0.48351	Moulds, 1990
extant cicadids	Cicadetta incepta	1.65135	1.48324	0.512563	Moulds, 1990
extant cicadids	Cicadetta incepta	1.83109	1.44474	0.613892	Moulds, 1990
extant cicadids	Cicadetta abdominalis	2.46716	2.13394	0.837965	Moulds, 1990
extant cicadids	Cicadetta abdominalis	2.58664	2.0821	0.955128	Moulds, 1990
extant cicadids	Cicadetta denisoni	3.10273	2.86242	1.08982	Moulds, 1990
extant cicadids	Cicadetta denisoni	3.33368	2.57667	1.09515	Moulds, 1990
extant cicadids	Cicadetta spinosa	2.86044	2.44894	0.93828	Moulds, 1990
extant cicadids	Cicadetta torrida	2.68985	2.32074	0.939845	Moulds, 1990
extant cicadids	Cicadetta torrida	2.40204	2.13902	0.90726	Moulds, 1990
extant cicadids	Marteena rubricincta	2.52253	2.25067	0.898271	Moulds, 1990
extant cicadids	Cicadetta convergens	2.88412	2.41859	1.11283	Moulds, 1990
extant cicadids	Cicadetta forresti	1.69312	1.45385	0.613176	Moulds, 1990
extant cicadids	Cicadetta forresti	1.83901	1.524	0.623451	Moulds, 1990
extant cicadids	Pauropsalta eyrei	1.77554	1.41219	0.63771	Moulds, 1990
extant cicadids	Pauropsalta eyrei	1.86995	1.62184	0.606452	Moulds, 1990
extant cicadids	Cicadetta labeculata	2.51554	1.92935	0.83795	Moulds, 1990
extant cicadids	Cicadetta labeculata	2.75534	2.20874	0.939845	Moulds, 1990
extant cicadids	Cicadetta brevis	2.11938	1.67758	0.764782	Moulds, 1990
extant cicadids	Cicadetta brevis	2.20289	1.84548	0.80802	Moulds, 1990
extant cicadids	Cicadetta apicata	2.06426	1.87329	0.714456	Moulds, 1990
extant cicadids	Cicadetta apicata	2.68553	2.23674	0.90034	Moulds, 1990
extant cicadids	Cicadetta quadricincta	1.52029	1.52453	0.600593	Moulds, 1990
extant cicadids	Cicadetta quadricincta	1.50859	1.53692	0.573359	Moulds, 1990
extant cicadids	Cicadetta quadricincta	1.52731	1.43999	0.594617	Moulds, 1990
extant cicadids	Cicadetta stradbrokensis	1.7507	1.51631	0.652354	Moulds, 1990
extant cicadids	Notopsalta atrata	1.53275	1.48814	0.567358	Moulds, 1990
extant cicadids	Notopsalta atrata	1.58387	1.38163	0.539953	Moulds, 1990
extant cicadids	Cicadetta mixta	1.2436	1.29372	0.481094	Moulds, 1990
extant cicadids	Cicadetta mixta	1.23273	1.29332	0.452738	Moulds, 1990
extant cicadids	Pauropsalta basalis	1.54025	1.22018	0.493912	Moulds, 1990
extant cicadids	Pauropsalta basalis	1.34359	1.23279	0.491046	Moulds, 1990
extant cicadids	Cicadetta crucifera	1.66303	1.40447	0.598117	Moulds, 1990
extant cicadids	Cicadetta crucifera	1.62774	1.53983	0.541331	Moulds, 1990
extant cicadids	Cicadetta arenaria	1.48394	1.56284	0.62962	Moulds, 1990
extant cicadids	Cicadetta arenaria	1.73518	1.80607	0.638999	Moulds, 1990
extant cicadids	Cicadetta waterhousei	1.72589	1.5528	0.579798	Moulds, 1990
extant cicadids	Cicadetta waterhousei	1.8274	1.56345	0.660062	Moulds, 1990
extant cicadids	Kikihia convicta	2.56353	1.96421	0.799014	Moulds, 1990
extant cicadids	Cicadetta hackeri	1.6785	1.40625	0.572702	Moulds, 1990
extant cicadids	Cicadetta hackeri	1.84873	1.46538	0.575277	Moulds, 1990
extant cicadids	Pauropsalta infrasila	2.12621	1.88409	0.703216	Moulds, 1990
extant cicadids	Pauropsalta infrasila	2.21337	1.6887	0.772852	Moulds, 1990
extant cicadids	Pauropsalta nigristriga	2.03888	1.67228	0.662509	Moulds, 1990
extant cicadids	Pauropsalta nigristriga	2.07338	1.67157	0.699472	Moulds, 1990
extant cicadids	Pauropsalta extrema	1.82746	1.56059	0.584615	Moulds, 1990
extant cicadids	Pauropsalta extrema	1.97236	1.65666	0.621968	Moulds, 1990
extant cicadids	Pauropsalta circumdata	1.94005	1.67786	0.682768	Moulds, 1990
extant cicadids	Pauropsalta circumdata	1.8575	1.63811	0.66817	Moulds, 1990
extant cicadids	Pauropsalta mneme	1.93698	1.66598	0.789902	Moulds, 1990
extant cicadids	Pauropsalta mneme	2.10644	1.88426	0.836237	Moulds, 1990
extant cicadids	Pauropsalta elgneri	1.91374	1.53818	0.640467	Moulds, 1990
extant cicadids	Pauropsalta rubea	1.68136	1.37736	0.603191	Moulds, 1990
extant cicadids	Pauropsalta encaustica	1.60383	1.44314	0.606479	Moulds, 1990
extant cicadids	Pauropsalta encaustica	1.56487	1.35031	0.60873	Moulds, 1990
extant cicadids	Pauropsalta rubristrigata	2.18876	1.90621	0.779293	Moulds, 1990
extant cicadids	Pauropsalta rubristrigata	2.23687	2.00894	0.832292	Moulds, 1990
extant cicadids	Cicadetta oxleyi	1.91713	1.59497	0.526839	Moulds, 1990
extant cicadids	Birrima varians	2.5345	1.98755	0.787585	Moulds, 1990
extant cicadids	Birrima varians	2.58507	1.84177	0.793302	Moulds, 1990
extant cicadids	Kobonga froggatti	3.22037	2.52782	1.08749	Moulds, 1990
extant cicadids	Burbunga hillieri	2.28507	1.73097	0.736216	Moulds, 1990
extant cicadids	Gudanga browni	1.31938	1.54629	0.461178	Moulds, 1990
extant cicadids	Gudanga browni	1.41137	1.61951	0.488439	Moulds, 1990
extant cicadids	Birrima castanea	2.37939	1.85272	0.78491	Moulds, 1990
extant cicadids	Birrima castanea	2.65195	1.92621	0.823004	Moulds, 1990
extant cicadids	Kobonga umbrimargo	2.80158	2.25796	0.966424	Moulds, 1990
extant cicadids	Kobonga umbrimargo	3.06254	2.282	1.0046	Moulds, 1990
extant cicadids	Thaumastopsaltria glauca	2.16869	2.15907	0.768253	Moulds, 1990
extant cicadids	Thaumastopsaltria glauca	2.32372	1.51747	0.729938	Moulds, 1990
extant cicadids	Chlorocysta vitripennis	2.28956	2.17917	0.764617	Moulds, 1990
extant cicadids	Chlorocysta vitripennis	2.54091	1.83151	0.817703	Moulds, 1990
extant cicadids	Glaucopsaltria viridis	2.7283	2.88143	0.94175	Moulds, 1990
extant cicadids	Baeturia flava	1.42393	1.27686	0.529249	Moulds, 1990
extant cicadids	Baeturia flava	1.51867	1.15656	0.567256	Moulds, 1990
extant cicadids	Baeturia varicolor	2.04739	2.10565	0.736395	Moulds, 1990
extant cicadids	Baeturia varicolor	2.15928	1.63777	0.738575	Moulds, 1990
extant cicadids	Owra insignis	1.53185	1.42401	0.573486	Moulds, 1990
extant cicadids	Owra insignis	1.42047	1.06283	0.50945	Moulds, 1990
extant cicadids	Baeturia varicolor	2.12257	1.88508	0.744631	Moulds, 1990
extant cicadids	Baeturia varicolor	2.12542	1.59153	0.710741	Moulds, 1990
extant cicadids	Chlorocysta suffusa	2.45147	2.09245	0.864787	Moulds, 1990
extant cicadids	Chlorocysta suffusa	2.29754	1.56463	0.756301	Moulds, 1990
extant cicadids	Cystosoma saundersii	3.47985	3.91838	1.41841	Moulds, 1990
extant cicadids	Cystosoma saundersii	3.51905	3.73566	1.32382	Moulds, 1990
extant cicadids	Cystosoma saundersii	3.55887	2.80522	1.22649	Moulds, 1990
extant cicadids	Cystosoma schmeltzi	2.22335	1.55512	0.792325	Moulds, 1990
extant cicadids	Cystopsaltria immaculata	4.137	3.169	1.623	Moulds, 1990
extant cicadids	Cystopsaltria immaculata	4.06	3.549	1.503	Moulds, 1990
extant cicadids	Cystosoma schmeltzi	2.83768	2.60717	0.91371	Moulds, 1990
extant cicadids	Megapomponia imperatoria	7.84794	6.46189	2.8029	Pham and Constant, 2020
extant cicadids	Cicadettana calliope	0.863037	0.93659		https://bugguide.net/node/view/1706973
stem cicadoids	Eunotalia emeryi gen.et sp. nov.	1.026	10.06	0.519	this study
other fossils (except crown cicadids)	Cretotettigarcta bumensis	1.102	1.1756	0.385	this study
other fossils (except crown cicadids)	Cretotettigarcta problematica comb. nov.	1.668	2.529	0.578	this study
other fossils (except crown cicadids)	Cretotettigarcta shcherbakovi sp. nov.	1.115	1.3.67	0.39	this study
other fossils (except crown cicadids)	Vetuprosbole parallelica	1.892	1.758	0.77	this study
other fossils (except crown cicadids)	Pranwanna xiai gen.et sp. nov. (male)	0.556	0.54	0.223	this study
other fossils (except crown cicadids)	Pranwanna xiai gen.et sp. nov. (female)	0.724	0.703	0.263	this study
crown tettigarctids	crown tettigarctids		2.061		Fu et al., 2019
crown tettigarctids	crown tettigarctids	3.204	2.567	1.177	this study
crown tettigarctids	crown tettigarctids	3.916	3.05	1.311	this study
crown tettigarctids	crown tettigarctids	3.084	2.674	1.052	this study
crown tettigarctids	crown tettigarctids	3.345	3.121	1.246	this study
other fossils (except crown cicadids)	KC668	1.823	1.4584	0.649	this study
other fossils (except crown cicadids)	NIGP156691	2.117	1.675	0.857	this study
other fossils (except crown cicadids)	NIGP156697	1.582	1.2484	0.443	this study
other fossils (except crown cicadids)	NIGO156700		1.4187		this study
other fossils (except crown cicadids)	NIGP156701		1.8641		this study
other fossils (except crown cicadids)	NIGP156705	2.46	2.0829	1.028	this study
other fossils (except crown cicadids)	NIGP156708	1.724	1.4198	0.668	this study
other fossils (except crown cicadids)	NIGP156709	1.976	1.5205	0.695	this study
other fossils (except crown cicadids)	NIGP156711		1.7622		this study
other fossils (except crown cicadids)	NIGO156712		1.775		this study
other fossils (except crown cicadids)	NIGP156713		1.7452		this study
other fossils (except crown cicadids)	NIGP156714		2.3705		this study
other fossils (except crown cicadids)	NIGP156715		2.6502		this study
other fossils (except crown cicadids)	NIGP156716		2.7067		this study
other fossils (except crown cicadids)	NIGP156717		1.7545		this study
other fossils (except crown cicadids)	NIGP156718		1.5004		this study
other fossils (except crown cicadids)	NIGP156719		1.6354		this study
other fossils (except crown cicadids)	NIGP156720		1.7538		this study
other fossils (except crown cicadids)	NIGP156722		1.7863		this study
other fossils (except crown cicadids)	NIGP156725		3.2968		this study
other fossils (except crown cicadids)	NIGP156726		1.5903		this study
other fossils (except crown cicadids)	NIGP156727		2.1207		this study
fossil cicadids in Cenozoic	Lithocicada perita	2.2		0.96	Moulds, 2018
fossil cicadids in Cenozoic	Yezoterpnosia sp. aff. vacua	2.084		0.721	Moulds, 2018
fossil cicadids in Cenozoic	Lyristes sp.	2		1.3	Moulds, 2018
fossil cicadids in Cenozoic	Cicada? serresi	2.4		0.82	Moulds, 2018
fossil cicadids in Cenozoic	Meimuna protopalifera	3.25		0.88	Moulds, 2018
fossil cicadids in Cenozoic	Tymocicada gorbunovi	4.3		1.39	Moulds, 2018
fossil cicadids in Cenozoic	Tibicina gigantea	4.74		1.6	Moulds, 2018
fossil cicadids in Cenozoic	Cryptotympana miocenica	3.47			Moulds, 2018
fossil cicadids in Cenozoic	Camuracicada aichhorni	4		1.4	Moulds, 2018
fossil cicadids in Cenozoic	Lyristes renei	4.5		1.47	Moulds, 2018
fossil cicadids in Cenozoic	Miocenoprasia grasseti	4.6		1.78	Moulds, 2018
fossil cicadids in Cenozoic	Paleopsalta ungeri	2.6		0.85	Moulds, 2018
fossil cicadids in Cenozoic	Graptopsaltria aff. nigrofuscata	4.5		1.41	Moulds, 2018
fossil cicadids in Cenozoic	Auritibicen bihamatus	3.9		1.17	Moulds, 2018
fossil cicadids in Cenozoic	Minyscapheus dominicanus	1.62		0.473	Moulds, 2018
fossil cicadids in Cenozoic	Auritibicen sp. aff. japonicus	3.32		1.103	Moulds, 2018
fossil cicadids in Cenozoic	Tithopsaltria titan	7.6		2.579	Moulds, 2022
fossil cicadids in Cenozoic	Burbungoides gulgongensis	4		1.25	Moulds, 2022
fossil cicadids in Cenozoic	Laopsaltria ferruginosa	2.3		0.852	Moulds, 2022
fossil cicadids in Cenozoic	Tibicina lata	3.7		1.65	Moulds, 2023
fossil cicadids in Cenozoic	Tibicina boulard	3.6		1.3	Moulds, 2023
fossil cicadids in Cenozoic	Cicada tithonus	3.8		1.2	Moulds, 2023
other fossils (except crown cicadids)	Maculaprosbole zhengi	3.404		1.454	Zheng et al., 2016
other fossils (except crown cicadids)	Cicadoprosbole sogutensis	1.78		0.72	Becker-Migdisova, 1947
other fossils (except crown cicadids)	Macrotettigarcta obesa	4.89	4.81	1.93	Chen and Wang, 2016
other fossils (except crown cicadids)	Hirtaprosbole erromera	2.306	1.7	1.207	Liu et al., 2016
other fossils (except crown cicadids)	Hirtaprosbole erromera	3.26	2.4		Liu et al., 2016
other fossils (except crown cicadids)	Hirtaprosbole erromera	2			Liu et al., 2016
other fossils (except crown cicadids)	Tianyuprosbole zhengi	1.69	2.04	0.88	Chen et al., 2014
other fossils (except crown cicadids)	Sanmai kongi	1.88	2.23	0.71	Chen et al., 2016
other fossils (except crown cicadids)	Sanmai kongi	1.75	2.17	0.66	Chen et al., 2016
other fossils (except crown cicadids)	Sanmai mengi	1.96	2.36	0.78	Chen et al., 2016
other fossils (except crown cicadids)	Sanmai xuni	2.15	2.52	0.64	Chen et al., 2016
other fossils (except crown cicadids)	Sanmai xuni	2.23	2.54	0.62	Chen et al., 2016
other fossils (except crown cicadids)	Shuraboprosbole minuta	1.4			Wang and Zhang, 2009
other fossils (except crown cicadids)	Shuraboprosbole minuta	1.9			Wang and Zhang, 2009
other fossils (except crown cicadids)	Shuraboprosbole minuta	1.48	1.35	0.45	Wang and Zhang, 2009
other fossils (except crown cicadids)	Shuraboprosbole minuta	1.65	1.41	0.53	Wang and Zhang, 2009
other fossils (except crown cicadids)	Shuraboprosbole media	2.58		1.01	Wang and Zhang, 2009
other fossils (except crown cicadids)	Shuraboprosbole daohugouensis	3.41	2.7	1.18	Wang and Zhang, 2009
other fossils (except crown cicadids)	Shuraboprosbole daohugouensis	3.5	2.7	1.26	Wang and Zhang, 2009
other fossils (except crown cicadids)	Shuraboprosbole daohugouensis	3.5	3	1.2	Wang and Zhang, 2009
other fossils (except crown cicadids)	Shuraboprosbole daohugouensis	2.94	2.6	1.08	Wang and Zhang, 2009
other fossils (except crown cicadids)	Mesodiphthera grandis	2		0.6	Lambkin, 2019
other fossils (except crown cicadids)	Mesodiphthera grandis	2.4		0.8	Lambkin, 2019
other fossils (except crown cicadids)	Mesodiphthera prosboloides	1.5		0.5	Lambkin, 2019
other fossils (except crown cicadids)	Tardilly dunstani	1.5		0.5	Lambkin, 2019
other fossils (except crown cicadids)	Sunotettigarcta hirsuta	4.9	4.95	1.25	Li et al., 2012
other fossils (except crown cicadids)	Sunotettigarcta kudryashevae	4.489		1.511	Shcherbakov, 2009
other fossils (except crown cicadids)	Maculaferrum blaisi	2.045		0.789	Demers-Potvin et al., 2020
other fossils (except crown cicadids)	Meuniera haupti	3.321		0.963	Demers-Potvin et al., 2020
other fossils (except crown cicadids)	Liassocicada mueckei	4.374		1.298	Nel, 1996
other fossils (except crown cicadids)	Cretotettigarcta burmensis	0.82	1.02	0.28	Fu et al., 2019
other fossils (except crown cicadids)	Vetuprosbole parallelica	2.3		0.86	Fu et al., 2019
other fossils (except crown cicadids)	Burmaprosbole nervosa	1.72		0.79	Qiao et al., 2021
WL: wing length
WW: wing width
BL: body length
Moulds, M. S. Australian cicadas (University of New South Wales Press,1990).
Pham, T. H., & Constant, J. The cicada genus Megapomponia Boulard, 2005 from Laos, with description of a new species (Hemiptera: Cicadidae). North-West. J. Zool. 16, 102–105 (2020).
Fu, Y. & Cai, C., Huang, D. First hairy cicadas in mid-Cretaceous amber from northern Myanmar (Hemiptera: Cicadoidea: Tettigarctidae). Cretac. Res. 93, 285–291 (2019).
Moulds, M. S. Cicada fossils (Cicadoidea: Tettigarctidae and Cicadidae) with a review of the named fossilised Cicadidae. Zootaxa 4438, 443–470 (2018).
Zheng, Y., Chen, J. & Wang, X. L. A new genus and species of Tettigarctidae from the Mesozoic of northeastern China (Insecta, Hemiptera, Cicadoidea). Zookeys, 47–55 (2016).
Becker-Migdisova, E.E.Cicadoprosbole sogutensis gen. nov. sp. nov., a transitional form between the Permian Prosbolidae and the recent Cicadidae. Dokl. Akad. Nauk. 55, 445–448 (1947).
Chen, J. & Wang, B. A giant tettigarctid cicada from the Mesozoic of northeastern China. Spixiana 39, 119–124 (2016).
Liu, X. H., Li, Y., Yao, Y. Z. & Ren, D. A hairy-bodied tettigarctid (Hemiptera: Cicadoidea) from the latest Middle Jurassic of northeast China. Alcheringa 40, 383–389 (2016).
Chen, J., Wang, B., Zhang, H. & Wang, X. A remarkable new genus of Tettigarctidae (Insecta, Hemiptera, Cicadoidea) from the Middle Jurassic of northeastern China. Zootaxa 3764, 581–586 (2014).
Chen, J. et al. New Jurassic tettigarctid cicadas from China with a novel example of disruptive coloration. Acta Palaeontol. Pol. 61, 853–862 (2016).
Wang, B. & Zhang, H. Tettigarctidae (Insecta: Hemiptera: Cicadoidea) from the Middle Jurassic of Inner Mongolia, China. Geobios 42, 243–253 (2009).
Lambkin, K. J. Mesodiphthera Tillyard, 1919, from the Late Triassic of Queensland, the oldest cicada (Hemiptera: Cicadomorpha: Cicadoidea: Tettigarctidae). Zootaxa 4567, 358–366 (2019).
Li, S., Wang, Y., Ren, D. & Pang, H. Revision of the genus Sunotettigarcta Hong, 1983 (Hemiptera, Tettigarctidae), with a new species from Daohugou, Inner Mongolia, China. Alcheringa 36, 501–507 (2012).
Shcherbakov, D. E. Review of the fossil and extant genera of the cicada family Tettigarctidae (Hemiptera: Cicadoidea). Russ. Entomol. J. 17, 343–348 (2009).
Demers-Potvin, A. V., Szwedo, J., Paragnani, C. P. & Larsson, H. C. First North American occurrence of hairy cicadas discovered in the Cenomanian (Late Cretaceous) of Labrador, Canada. Acta Palaeontol Pol. 65, 85–98 (2020).
Nel A. Un Tettigarctidae fossile du Lias Européen (Cicadomorpha, Cicadoidea, Tettigarctidae). Ecole pratique des hautes Etudes, Biologie et Evolution des Insectes 9, 83–94 (1996a).
Qiao, D., Zhang, W., Zhang, X., Ren, D. & Yao, Y. New genus and species of Tettigarctidae (Hemiptera: Cicadomorpha: Cicadoidea) from the mid-Cretaceous amber of northern Myanmar. Cretac Res. 126, 104900 (2021).

## Sheet: Supplementary Figure 16c
	Group	name	BL(cm)	BW(cm)	Reference
94926	crown tettigarctids	Tettigarcta crinita	2.68733	1.30244	Moulds, 1990
	crown tettigarctids	Tettigarcta crinita	3.20671	1.4052	Moulds, 1990
	crown tettigarctids	Tettigarcta tomentosa	2.80033	1.3307	Moulds, 1990
	crown tettigarctids	Tettigarcta tomentosa	3.25498	1.59257	Moulds, 1990
	extant cicadids	Lembeja paradoxa	2.22505	0.746416	Moulds, 1990
	extant cicadids	Lembeja paradoxa	2.00865	0.662165	Moulds, 1990
	extant cicadids	Lembeja vitticollis	2.54961	0.984971	Moulds, 1990
	extant cicadids	Lembeja vitticollis	2.79198	1.01526	Moulds, 1990
	extant cicadids	Lembeja vitticollis	2.87658	0.999908	Moulds, 1990
5026	extant cicadids	Thopha saccata	4.0437	1.64532	Moulds, 1990
	extant cicadids	Thopha saccata	4.09558	1.69906	Moulds, 1990
	extant cicadids	Thopha sessiliba	4.20333	1.75298	Moulds, 1990
	extant cicadids	Thopha sessiliba	4.04193	1.66321	Moulds, 1990
	extant cicadids	Thopha sessiliba	4.06218	1.70048	Moulds, 1990
	extant cicadids	Thopha colorata	3.30853	1.35918	Moulds, 1990
	extant cicadids	Arunta perulata	3.22229	1.34178	Moulds, 1990
	extant cicadids	Arunta perulata	3.52331	1.39495	Moulds, 1990
	extant cicadids	Arunta interclusa	2.46857	1.18048	Moulds, 1990
95123	extant cicadids	Cyclochila virens	3.1575	1.31219	Moulds, 1990
	extant cicadids	Cyclochila virens	3.02306	1.33331	Moulds, 1990
	extant cicadids	Cyclochila australasiae	3.321	1.40467	Moulds, 1990
	extant cicadids	Cyclochila australasiae	3.27229	1.40231	Moulds, 1990
	extant cicadids	Arenopsaltria nubivena	1.47011	0.695058	Moulds, 1990
	extant cicadids	Arenopsaltria nubivena	1.49777	0.624465	Moulds, 1990
	extant cicadids	Arenopsaltria pygmaea	1.09934	0.503589	Moulds, 1990
	extant cicadids	Arenopsaltria fullo	2.04254	0.858132	Moulds, 1990
	extant cicadids	Cyclochila australasiae	3.10953	1.31271	Moulds, 1990
5211	extant cicadids	Psaltoda aurora	3.90868	1.40892	Moulds, 1990
	extant cicadids	Psaltoda aurora	3.51501	1.39385	Moulds, 1990
	extant cicadids	Psaltoda magnifica	3.98462	1.39385	Moulds, 1990
	extant cicadids	Psaltoda magnifica	3.18143	1.34841	Moulds, 1990
	extant cicadids	Psaltoda fumipennis	2.59131	1.03118	Moulds, 1990
	extant cicadids	Psaltoda fumipennis	2.13659	1.04543	Moulds, 1990
	extant cicadids	Psaltoda claripennis	2.48496	1.03018	Moulds, 1990
	extant cicadids	Psaltoda claripennis	2.30295	0.95443	Moulds, 1990
	extant cicadids	Psaltoda insularis	1.99976	0.908981	Moulds, 1990
5307	extant cicadids	Psaltoda plaga	3.37394	1.2824	Moulds, 1990
	extant cicadids	Psaltoda plaga	2.67184	1.23699	Moulds, 1990
	extant cicadids	Psaltoda harrisii	2.38205	0.992336	Moulds, 1990
	extant cicadids	Psaltoda harrisii	2.19888	0.977069	Moulds, 1990
	extant cicadids	Psaltoda adonis	3.19089	1.31294	Moulds, 1990
	extant cicadids	Psaltoda pictibasis	3.99991	1.54201	Moulds, 1990
	extant cicadids	Psaltoda pictibasis	3.69656	1.52698	Moulds, 1990
	extant cicadids	Psaltoda moerens	3.45081	1.3741	Moulds, 1990
	extant cicadids	Psaltoda moerens	3.28323	1.43539	Moulds, 1990
95356	extant cicadids	Anapsaltoda pulchra	4.26177	1.83589	Moulds, 1990
	extant cicadids	Anapsaltoda pulchra	3.50774	1.67263	Moulds, 1990
	extant cicadids	Psaltoda flavescens	3.65529	1.22935	Moulds, 1990
	extant cicadids	Psaltoda flavescens	3.00033	1.32779	Moulds, 1990
	extant cicadids	Henicopsaltria kelsalli	2.62266	1.06745	Moulds, 1990
	extant cicadids	Henicopsaltria rufivelum	2.90131	1.21296	Moulds, 1990
	extant cicadids	Henicopsaltria eydouxii	3.70476	1.64044	Moulds, 1990
	extant cicadids	Henicopsaltria eydouxii	3.32807	1.25916	Moulds, 1990
5448	extant cicadids	Macrotristria angularis	3.69883	1.33828	Moulds, 1990
	extant cicadids	Macrotristria angularis	3.61012	1.48922	Moulds, 1990
	extant cicadids	Macrotristria angularis	3.81983	1.48884	Moulds, 1990
	extant cicadids	Macrotristria maculicollis	3.45853	1.35322	Moulds, 1990
	extant cicadids	Macrotristria nigrosignata	2.88785	1.2784	Moulds, 1990
	extant cicadids	Macrotristria frenchi	2.8722	1.15776	Moulds, 1990
	extant cicadids	Macrotristria sylvara	3.35312	1.44375	Moulds, 1990
	extant cicadids	Macrotristria kabikabia	3.15927	1.2333	Moulds, 1990
5534	extant cicadids	Macrotristria godingi	3.60141	1.43168	Moulds, 1990
	extant cicadids	Macrotristria intersecta	2.65907	1.03793	Moulds, 1990
	extant cicadids	Macrotristria intersecta	2.59469	1.06936	Moulds, 1990
	extant cicadids	Macrotristria doddi	2.86337	1.086	Moulds, 1990
	extant cicadids	Macrotristria hieroglyphicalis	2.87771	1.49388	Moulds, 1990
	extant cicadids	Macrotristria kulungura	2.9891	1.13312	Moulds, 1990
	extant cicadids	Macrotristria dorsalis	2.09186	1.00684	Moulds, 1990
	extant cicadids	Macrotristria intersecta	2.62976	1.05774	Moulds, 1990
	extant cicadids	Macrotristria hillieri	2.82096	1.2447	Moulds, 1990
	extant cicadids	Macrotristria hillieri	2.98827	1.24231	Moulds, 1990
5628	extant cicadids	Tamasa tristigma	1.7927	0.80149	Moulds, 1990
	extant cicadids	Tamasa tristigma	1.92672	0.773447	Moulds, 1990
	extant cicadids	Tamasa doddi	2.1709	0.759758	Moulds, 1990
	extant cicadids	Tamasa rainbowi	2.49693	1.04545	Moulds, 1990
	extant cicadids	Diceropyga subapicalis	2.61971	1.00406	Moulds, 1990
	extant cicadids	Diemeniana frenchi	1.76393	0.691922	Moulds, 1990
	extant cicadids	Illyria burkei	2.07581	0.854728	Moulds, 1990
	extant cicadids	Illyria hilli	1.84518	0.746313	Moulds, 1990
	extant cicadids	Illyria hilli	1.62811	0.651357	Moulds, 1990
	extant cicadids	Illyria australensis	1.70951	0.651221	Moulds, 1990
	extant cicadids	Jassopsaltria rufifacies	1.18315	0.447714	Moulds, 1990
	extant cicadids	Diemeniana euronotiana	1.74359	0.651262	Moulds, 1990
	extant cicadids	Diemeniana euronotiana	1.88626	0.74018	Moulds, 1990
	extant cicadids	Diemeniana euronotiana	1.89945	0.698706	Moulds, 1990
	extant cicadids	Diemeniana tillyardi	2.02832	0.678382	Moulds, 1990
	extant cicadids	Diemeniana hirsuta	1.96727	0.793703	Moulds, 1990
95714	extant cicadids	Abricta rubra	1.69394	0.673184	Moulds, 1990
	extant cicadids	Abricta rubra	2.09089	0.804983	Moulds, 1990
	extant cicadids	Abricta noctua	1.87444	0.684873	Moulds, 1990
	extant cicadids	Abricta noctua	1.89998	0.636711	Moulds, 1990
	extant cicadids	Abricta castanea	1.634	0.625154	Moulds, 1990
	extant cicadids	Abricta curvicosta	2.47768	0.926979	Moulds, 1990
	extant cicadids	Abricta curvicosta	2.82522	1.12951	Moulds, 1990
	extant cicadids	Abricta stalkeri	1.72997	0.649169	Moulds, 1990
	extant cicadids	Abricta willsi	1.54374	0.552905	Moulds, 1990
	extant cicadids	Abricta willsi	1.72997	0.558624	Moulds, 1990
	extant cicadids	Abricta stalkeri	1.80397	0.660738	Moulds, 1990
	extant cicadids	Burbunga gilmorei	1.35837	0.540736	Moulds, 1990
	extant cicadids	Burbunga gilmorei	1.6579	0.612684	Moulds, 1990
5810	extant cicadids	Urabunana verna	1.01408	0.110976	Moulds, 1990
	extant cicadids	Urabunana daemeli	0.987279	0.271797	Moulds, 1990
	extant cicadids	Cicadetta minima	0.914589	0.241077	Moulds, 1990
	extant cicadids	Cicadetta minima	0.926551	0.260317	Moulds, 1990
	extant cicadids	Cicadetta oldfieldi	2.29668	0.654455	Moulds, 1990
	extant cicadids	Venustria superba	2.42226	0.80933	Moulds, 1990
	extant cicadids	Cicadetta sulcata	1.21708	0.356059	Moulds, 1990
	extant cicadids	Cicadetta sulcata	1.36615	0.436384	Moulds, 1990
	extant cicadids	Cicadetta froggatti	1.23988	0.390315	Moulds, 1990
	extant cicadids	Cicadetta froggatti	1.3663	0.390315	Moulds, 1990
	extant cicadids	Urabunana marshalli	1.22834	0.459194	Moulds, 1990
	extant cicadids	Urabunana marshalli	1.04472	0.332916	Moulds, 1990
	extant cicadids	Urabunana sericeivitta	1.0562	0.309956	Moulds, 1990
	extant cicadids	Urabunana sericeivitta	1.02171	0.321436	Moulds, 1990
	extant cicadids	Froggattoides typicus	2.25017	0.734803	Moulds, 1990
	extant cicadids	Cicadetta oldfieldi	1.81397	0.539553	Moulds, 1990
95901	extant cicadids	Cicadetta celis	1.71788	0.488077	Moulds, 1990
	extant cicadids	Cicadetta celis	1.79719	0.482977	Moulds, 1990
	extant cicadids	Cicadetta tristrigata	1.84827	0.572478	Moulds, 1990
	extant cicadids	Cicadetta tristrigata	2.03036	0.650544	Moulds, 1990
	extant cicadids	Cicadetta melete	2.03007	0.586062	Moulds, 1990
	extant cicadids	Cicadetta melete	2.21246	0.611511	Moulds, 1990
	extant cicadids	Cicadetta landsboroughi	1.50977	0.442565	Moulds, 1990
	extant cicadids	Cicadetta landsboroughi	1.41819	0.416348	Moulds, 1990
	extant cicadids	Cicadetta murrayensis	1.01618	0.313341	Moulds, 1990
	extant cicadids	Cicadetta murrayensis	1.18577	0.365228	Moulds, 1990
	extant cicadids	Cicadetta incepta	1.48324	0.403337	Moulds, 1990
	extant cicadids	Cicadetta incepta	1.44474	0.507424	Moulds, 1990
	extant cicadids	Cicadetta abdominalis	2.13394	0.650544	Moulds, 1990
	extant cicadids	Cicadetta abdominalis	2.0821	0.676695	Moulds, 1990
	extant cicadids	Cicadetta denisoni	2.86242	0.767746	Moulds, 1990
	extant cicadids	Cicadetta denisoni	2.57667	0.741737	Moulds, 1990
95954	extant cicadids	Cicadetta spinosa	2.44894	0.727234	Moulds, 1990
	extant cicadids	Cicadetta torrida	2.32074	0.782843	Moulds, 1990
	extant cicadids	Cicadetta torrida	2.13902	0.629071	Moulds, 1990
	extant cicadids	Marteena rubricincta	2.25067	0.685128	Moulds, 1990
	extant cicadids	Cicadetta convergens	2.41859	0.825257	Moulds, 1990
	extant cicadids	Cicadetta forresti	1.45385	0.43336	Moulds, 1990
	extant cicadids	Cicadetta forresti	1.524	0.447339	Moulds, 1990
	extant cicadids	Pauropsalta eyrei	1.41219	0.405639	Moulds, 1990
	extant cicadids	Pauropsalta eyrei	1.62184	0.41938	Moulds, 1990
	extant cicadids	Cicadetta labeculata	1.92935	0.559174	Moulds, 1990
	extant cicadids	Cicadetta labeculata	2.20874	0.64305	Moulds, 1990
	extant cicadids	Cicadetta brevis	1.67758	0.601112	Moulds, 1990
	extant cicadids	Cicadetta brevis	1.84548	0.629071	Moulds, 1990
	extant cicadids	Cicadetta apicata	1.87329	0.601112	Moulds, 1990
	extant cicadids	Cicadetta apicata	2.23674	0.685128	Moulds, 1990
200039	extant cicadids	Cicadetta quadricincta	1.52453	0.524439	Moulds, 1990
	extant cicadids	Cicadetta quadricincta	1.53692	0.487997	Moulds, 1990
	extant cicadids	Cicadetta quadricincta	1.43999	0.464105	Moulds, 1990
	extant cicadids	Cicadetta stradbrokensis	1.51631	0.463617	Moulds, 1990
	extant cicadids	Notopsalta atrata	1.48814	0.414673	Moulds, 1990
	extant cicadids	Notopsalta atrata	1.38163	0.439749	Moulds, 1990
	extant cicadids	Cicadetta mixta	1.29372	0.439236	Moulds, 1990
	extant cicadids	Cicadetta mixta	1.29332	0.353899	Moulds, 1990
	extant cicadids	Pauropsalta basalis	1.22018	0.366705	Moulds, 1990
	extant cicadids	Pauropsalta basalis	1.23279	0.353692	Moulds, 1990
	extant cicadids	Cicadetta crucifera	1.40447	0.476276	Moulds, 1990
	extant cicadids	Cicadetta crucifera	1.53983	0.476276	Moulds, 1990
	extant cicadids	Cicadetta arenaria	1.56284	0.475813	Moulds, 1990
	extant cicadids	Cicadetta arenaria	1.80607	0.53788	Moulds, 1990
	extant cicadids	Cicadetta waterhousei	1.5528	0.512829	Moulds, 1990
	extant cicadids	Cicadetta waterhousei	1.56345	0.463617	Moulds, 1990
	extant cicadids	Kikihia convicta	1.96421	0.646512	Moulds, 1990
200130	extant cicadids	Cicadetta hackeri	1.40625	0.445877	Moulds, 1990
	extant cicadids	Cicadetta hackeri	1.46538	0.445877	Moulds, 1990
	extant cicadids	Pauropsalta infrasila	1.88409	0.573895	Moulds, 1990
	extant cicadids	Pauropsalta infrasila	1.6887	0.573917	Moulds, 1990
	extant cicadids	Pauropsalta nigristriga	1.67228	0.51821	Moulds, 1990
	extant cicadids	Pauropsalta nigristriga	1.67157	0.507156	Moulds, 1990
	extant cicadids	Pauropsalta extrema	1.56059	0.551719	Moulds, 1990
	extant cicadids	Pauropsalta extrema	1.65666	0.456921	Moulds, 1990
	extant cicadids	Pauropsalta circumdata	1.67786	0.490318	Moulds, 1990
	extant cicadids	Pauropsalta circumdata	1.63811	0.49044	Moulds, 1990
	extant cicadids	Pauropsalta mneme	1.66598	0.61292	Moulds, 1990
	extant cicadids	Pauropsalta mneme	1.88426	0.59071	Moulds, 1990
	extant cicadids	Pauropsalta elgneri	1.53818	0.562996	Moulds, 1990
	extant cicadids	Pauropsalta rubea	1.37736	0.496012	Moulds, 1990
	extant cicadids	Pauropsalta encaustica	1.44314	0.451349	Moulds, 1990
	extant cicadids	Pauropsalta encaustica	1.35031	0.446992	Moulds, 1990
	extant cicadids	Pauropsalta rubristrigata	1.90621	0.573917	Moulds, 1990
	extant cicadids	Pauropsalta rubristrigata	2.00894	0.618692	Moulds, 1990
200217	extant cicadids	Cicadetta oxleyi	1.59497	0.453939	Moulds, 1990
	extant cicadids	Birrima varians	1.98755	0.588894	Moulds, 1990
	extant cicadids	Birrima varians	1.84177	0.589409	Moulds, 1990
	extant cicadids	Kobonga froggatti	2.52782	0.85889	Moulds, 1990
	extant cicadids	Burbunga hillieri	1.73097	0.688025	Moulds, 1990
	extant cicadids	Gudanga browni	1.54629	0.466858	Moulds, 1990
	extant cicadids	Gudanga browni	1.61951	0.503014	Moulds, 1990
	extant cicadids	Birrima castanea	1.85272	0.564492	Moulds, 1990
	extant cicadids	Birrima castanea	1.92621	0.637969	Moulds, 1990
	extant cicadids	Kobonga umbrimargo	2.25796	0.760753	Moulds, 1990
	extant cicadids	Kobonga umbrimargo	2.282	0.846621	Moulds, 1990
200307	extant cicadids	Thaumastopsaltria glauca	2.15907	0.635155	Moulds, 1990
	extant cicadids	Thaumastopsaltria glauca	1.51747	0.488141	Moulds, 1990
	extant cicadids	Chlorocysta vitripennis	2.17917	0.675141	Moulds, 1990
	extant cicadids	Chlorocysta vitripennis	1.83151	0.561481	Moulds, 1990
	extant cicadids	Glaucopsaltria viridis	2.88143	1.0366	Moulds, 1990
	extant cicadids	Baeturia flava	1.27686	0.374374	Moulds, 1990
	extant cicadids	Baeturia flava	1.15656	0.374321	Moulds, 1990
	extant cicadids	Baeturia varicolor	2.10565	0.561641	Moulds, 1990
	extant cicadids	Baeturia varicolor	1.63777	0.541428	Moulds, 1990
	extant cicadids	Owra insignis	1.42401	0.41448	Moulds, 1990
	extant cicadids	Owra insignis	1.06283	0.300874	Moulds, 1990
	extant cicadids	Baeturia varicolor	1.88508	0.588258	Moulds, 1990
	extant cicadids	Baeturia varicolor	1.59153	0.487954	Moulds, 1990
	extant cicadids	Chlorocysta suffusa	2.09245	0.788774	Moulds, 1990
	extant cicadids	Chlorocysta suffusa	1.56463	0.46127	Moulds, 1990
200352	extant cicadids	Cystosoma saundersii	3.91838	1.43308	Moulds, 1990
	extant cicadids	Cystosoma saundersii	3.73566	1.40292	Moulds, 1990
	extant cicadids	Cystosoma saundersii	2.80522	0.838641	Moulds, 1990
	extant cicadids	Cystosoma schmeltzi	1.55512	0.548839	Moulds, 1990
	extant cicadids	Cystopsaltria immaculata	3.169	1.203	Moulds, 1990
	extant cicadids	Cystopsaltria immaculata	3.549	1.234	Moulds, 1990
	extant cicadids	Cystosoma schmeltzi	2.60717	0.838641	Moulds, 1990
	extant cicadids	Megapomponia imperatoria	6.46189	2.90281	Pham and Constant, 2020
	extant cicadids	Cicadettana calliope	0.93659	0.303147	https://bugguide.net/node/view/1706973
	stem cicadoids	Eunotalia emeryi gen.et sp. nov.	10.06	0.505	this study
	other fossils (except crown cicadids)	Cretotettigarcta bumensis	1.1756	0.4121	this study
	other fossils (except crown cicadids)	Cretotettigarcta problematica comb. nov.	2.529	1.138	this study
	other fossils (except crown cicadids)	Cretotettigarcta shcherbakovi sp. nov.	1.3.67	0.597	this study
	other fossils (except crown cicadids)	Vetuprosbole parallelica	1.758	0.667	this study
	other fossils (except crown cicadids)	Pranwanna xiai gen.et sp. nov. (male)	0.54	0.221	this study
	other fossils (except crown cicadids)	Pranwanna xiai gen.et sp. nov. (female)	0.703	0.273	this study
	crown tettigarctids	crown tettigarctids	2.061	0.7667	Fu et al., 2019
	crown tettigarctids	crown tettigarctids	2.567	1.164	this study
	crown tettigarctids	crown tettigarctids	3.05	1.239	this study
	crown tettigarctids	crown tettigarctids	2.674	1.015	this study
	crown tettigarctids	crown tettigarctids	3.121	1.194	this study
	other fossils (except crown cicadids)	KC668	1.4584		this study
	other fossils (except crown cicadids)	NIGP156691	1.675		this study
	other fossils (except crown cicadids)	NIGP156697	1.2484		this study
	other fossils (except crown cicadids)	NIGO156700	1.4187		this study
	other fossils (except crown cicadids)	NIGP156701	1.8641		this study
	other fossils (except crown cicadids)	NIGP156705	2.0829		this study
	other fossils (except crown cicadids)	NIGP156708	1.4198		this study
	other fossils (except crown cicadids)	NIGP156709	1.5205		this study
	other fossils (except crown cicadids)	NIGP156711	1.7622		this study
	other fossils (except crown cicadids)	NIGO156712	1.775		this study
	other fossils (except crown cicadids)	NIGP156713	1.7452		this study
	other fossils (except crown cicadids)	NIGP156714	2.3705		this study
	other fossils (except crown cicadids)	NIGP156715	2.6502		this study
	other fossils (except crown cicadids)	NIGP156716	2.7067		this study
	other fossils (except crown cicadids)	NIGP156717	1.7545		this study
	other fossils (except crown cicadids)	NIGP156718	1.5004		this study
	other fossils (except crown cicadids)	NIGP156719	1.6354		this study
	other fossils (except crown cicadids)	NIGP156720	1.7538		this study
	other fossils (except crown cicadids)	NIGP156722	1.7863		this study
	other fossils (except crown cicadids)	NIGP156725	3.2968		this study
	other fossils (except crown cicadids)	NIGP156726	1.5903		this study
	other fossils (except crown cicadids)	NIGP156727	2.1207		this study
	other fossils (except crown cicadids)	Macrotettigarcta obesa	4.81		Chen and Wang, 2016
	other fossils (except crown cicadids)	Hirtaprosbole erromera	1.7		Liu et al., 2016
	other fossils (except crown cicadids)	Hirtaprosbole erromera	2.4		Liu et al., 2016
	other fossils (except crown cicadids)	Tianyuprosbole zhengi	2.04		Chen et al., 2014
	other fossils (except crown cicadids)	Sanmai kongi	2.23		Chent et al., 2016
	other fossils (except crown cicadids)	Sanmai kongi	2.17		Chent et al., 2016
	other fossils (except crown cicadids)	Sanmai mengi	2.36		Chent et al., 2016
	other fossils (except crown cicadids)	Sanmai xuni	2.52		Chent et al., 2016
	other fossils (except crown cicadids)	Sanmai xuni	2.54		Chent et al., 2016
	other fossils (except crown cicadids)	Shuraboprosbole minuta	1.35		Wang and Zhang, 2009
	other fossils (except crown cicadids)	Shuraboprosbole minuta	1.41		Wang and Zhang, 2009
	other fossils (except crown cicadids)	Shuraboprosbole daohugouensis	2.7		Wang and Zhang, 2009
	other fossils (except crown cicadids)	Shuraboprosbole daohugouensis	2.7		Wang and Zhang, 2009
	other fossils (except crown cicadids)	Shuraboprosbole daohugouensis	3		Wang and Zhang, 2009
	other fossils (except crown cicadids)	Shuraboprosbole daohugouensis	2.6		Wang and Zhang, 2009
	other fossils (except crown cicadids)	Sunotettigarcta hirsuta	4.95		Li et al., 2012
	other fossils (except crown cicadids)	Cretotettigarcta burmensis	1.02		Fu et al., 2019
	BL: body length
	BW: body width
	Moulds, M. S. Australian cicadas (University of New South Wales Press,1990).
	Pham, T. H., & Constant, J. The cicada genus Megapomponia Boulard, 2005 from Laos, with description of a new species (Hemiptera: Cicadidae). North-West. J. Zool. 16, 102–105 (2020).
	Fu, Y. & Cai, C., Huang, D. First hairy cicadas in mid-Cretaceous amber from northern Myanmar (Hemiptera: Cicadoidea: Tettigarctidae). Cretac. Res. 93, 285–291 (2019).
	Moulds, M. S. Cicada fossils (Cicadoidea: Tettigarctidae and Cicadidae) with a review of the named fossilised Cicadidae. Zootaxa 4438, 443–470 (2018).
	Chen, J. & Wang, B. A giant tettigarctid cicada from the Mesozoic of northeastern China. Spixiana 39, 119–124 (2016).
	Liu, X. H., Li, Y., Yao, Y. Z. & Ren, D. A hairy-bodied tettigarctid (Hemiptera: Cicadoidea) from the latest Middle Jurassic of northeast China. Alcheringa 40, 383–389 (2016).
	Chen, J., Wang, B., Zhang, H. & Wang, X. A remarkable new genus of Tettigarctidae (Insecta, Hemiptera, Cicadoidea) from the Middle Jurassic of northeastern China. Zootaxa 3764, 581–586 (2014).
	Chen, J. et al. New Jurassic tettigarctid cicadas from China with a novel example of disruptive coloration. Acta Palaeontol. Pol. 61, 853–862 (2016).
	Wang, B. & Zhang, H. Tettigarctidae (Insecta: Hemiptera: Cicadoidea) from the Middle Jurassic of Inner Mongolia, China. Geobios 42 243–253 (2009).
	Li, S., Wang, Y., Ren, D. & Pang, H. Revision of the genus Sunotettigarcta Hong, 1983 (Hemiptera, Tettigarctidae), with a new species from Daohugou, Inner Mongolia, China. Alcheringa36, 501–507 (2012).

## Sheet: Supplementary Figure 16d 
Group	name	DBCE/DoH	Reference
crown tettigarctids	Tettigarcta crinita	0.346141	Moulds, 1990
crown tettigarctids	Tettigarcta crinita	0.329782	Moulds, 1990
crown tettigarctids	Tettigarcta tomentosa	0.34375	Moulds, 1990
crown tettigarctids	Tettigarcta tomentosa	0.365854	Moulds, 1990
extant cicadids	Lembeja paradoxa	0.384441	Moulds, 1990
extant cicadids	Lembeja paradoxa	0.519856	Moulds, 1990
extant cicadids	Lembeja vitticollis	0.482154	Moulds, 1990
extant cicadids	Lembeja vitticollis	0.517783	Moulds, 1990
extant cicadids	Lembeja vitticollis	0.393564	Moulds, 1990
extant cicadids	Thopha saccata	0.766557	Moulds, 1990
extant cicadids	Thopha saccata	0.731495	Moulds, 1990
extant cicadids	Thopha sessiliba	0.759848	Moulds, 1990
extant cicadids	Thopha sessiliba	0.752723	Moulds, 1990
extant cicadids	Thopha sessiliba	0.775577	Moulds, 1990
extant cicadids	Thopha colorata	0.732056	Moulds, 1990
extant cicadids	Arunta perulata	0.650261	Moulds, 1990
extant cicadids	Arunta perulata	0.632353	Moulds, 1990
extant cicadids	Arunta interclusa	0.697995	Moulds, 1990
extant cicadids	Cyclochila virens	0.656715	Moulds, 1990
extant cicadids	Cyclochila virens	0.617716	Moulds, 1990
extant cicadids	Cyclochila australasiae	0.600044	Moulds, 1990
extant cicadids	Cyclochila australasiae	0.654023	Moulds, 1990
extant cicadids	Arenopsaltria nubivena	0.658702	Moulds, 1990
extant cicadids	Arenopsaltria nubivena	0.732779	Moulds, 1990
extant cicadids	Arenopsaltria pygmaea	0.607124	Moulds, 1990
extant cicadids	Arenopsaltria fullo	0.745614	Moulds, 1990
extant cicadids	Cyclochila australasiae	0.630859	Moulds, 1990
extant cicadids	Psaltoda aurora	0.703148	Moulds, 1990
extant cicadids	Psaltoda aurora	0.673435	Moulds, 1990
extant cicadids	Psaltoda magnifica	0.714582	Moulds, 1990
extant cicadids	Psaltoda magnifica	0.681369	Moulds, 1990
extant cicadids	Psaltoda fumipennis	0.596469	Moulds, 1990
extant cicadids	Psaltoda fumipennis	0.661907	Moulds, 1990
extant cicadids	Psaltoda claripennis	0.676471	Moulds, 1990
extant cicadids	Psaltoda claripennis	0.642857	Moulds, 1990
extant cicadids	Psaltoda insularis	0.7499	Moulds, 1990
extant cicadids	Psaltoda plaga	0.674202	Moulds, 1990
extant cicadids	Psaltoda plaga	0.682034	Moulds, 1990
extant cicadids	Psaltoda harrisii	0.727094	Moulds, 1990
extant cicadids	Psaltoda harrisii	0.774094	Moulds, 1990
extant cicadids	Psaltoda adonis	0.71239	Moulds, 1990
extant cicadids	Psaltoda pictibasis	0.673235	Moulds, 1990
extant cicadids	Psaltoda pictibasis	0.723539	Moulds, 1990
extant cicadids	Psaltoda moerens	0.5714	Moulds, 1990
extant cicadids	Psaltoda moerens	0.713011	Moulds, 1990
extant cicadids	Anapsaltoda pulchra	0.693035	Moulds, 1990
extant cicadids	Anapsaltoda pulchra	0.680256	Moulds, 1990
extant cicadids	Psaltoda flavescens	0.746667	Moulds, 1990
extant cicadids	Psaltoda flavescens	0.7	Moulds, 1990
extant cicadids	Henicopsaltria kelsalli	0.430968	Moulds, 1990
extant cicadids	Henicopsaltria rufivelum	0.52381	Moulds, 1990
extant cicadids	Henicopsaltria eydouxii	0.57513	Moulds, 1990
extant cicadids	Henicopsaltria eydouxii	0.583333	Moulds, 1990
extant cicadids	Macrotristria angularis	0.731322	Moulds, 1990
extant cicadids	Macrotristria angularis	0.718666	Moulds, 1990
extant cicadids	Macrotristria angularis	0.673521	Moulds, 1990
extant cicadids	Macrotristria maculicollis	0.659354	Moulds, 1990
extant cicadids	Macrotristria nigrosignata	0.667547	Moulds, 1990
extant cicadids	Macrotristria frenchi	0.740377	Moulds, 1990
extant cicadids	Macrotristria sylvara	0.680784	Moulds, 1990
extant cicadids	Macrotristria kabikabia	0.712559	Moulds, 1990
extant cicadids	Macrotristria godingi	0.615907	Moulds, 1990
extant cicadids	Macrotristria intersecta	0.652573	Moulds, 1990
extant cicadids	Macrotristria intersecta	0.68666	Moulds, 1990
extant cicadids	Macrotristria doddi	0.546763	Moulds, 1990
extant cicadids	Macrotristria hieroglyphicalis	0.814853	Moulds, 1990
extant cicadids	Macrotristria kulungura	0.71399	Moulds, 1990
extant cicadids	Macrotristria dorsalis	0.685547	Moulds, 1990
extant cicadids	Macrotristria intersecta	0.626723	Moulds, 1990
extant cicadids	Macrotristria hillieri	0.674245	Moulds, 1990
extant cicadids	Macrotristria hillieri	0.657801	Moulds, 1990
extant cicadids	Tamasa tristigma	0.596709	Moulds, 1990
extant cicadids	Tamasa tristigma	0.717546	Moulds, 1990
extant cicadids	Tamasa doddi	0.603973	Moulds, 1990
extant cicadids	Tamasa rainbowi	0.551639	Moulds, 1990
extant cicadids	Diceropyga subapicalis	0.549927	Moulds, 1990
extant cicadids	Diemeniana frenchi	0.49978	Moulds, 1990
extant cicadids	Illyria burkei	0.655013	Moulds, 1990
extant cicadids	Illyria hilli	0.641792	Moulds, 1990
extant cicadids	Illyria hilli	0.654193	Moulds, 1990
extant cicadids	Illyria australensis	0.633961	Moulds, 1990
extant cicadids	Jassopsaltria rufifacies	0.606542	Moulds, 1990
extant cicadids	Diemeniana euronotiana	0.519584	Moulds, 1990
extant cicadids	Diemeniana euronotiana	0.674923	Moulds, 1990
extant cicadids	Diemeniana euronotiana	0.591282	Moulds, 1990
extant cicadids	Diemeniana tillyardi	0.636829	Moulds, 1990
extant cicadids	Diemeniana hirsuta	0.505695	Moulds, 1990
extant cicadids	Abricta rubra	0.539892	Moulds, 1990
extant cicadids	Abricta rubra	0.627672	Moulds, 1990
extant cicadids	Abricta noctua	0.629476	Moulds, 1990
extant cicadids	Abricta noctua	0.563549	Moulds, 1990
extant cicadids	Abricta castanea	0.553191	Moulds, 1990
extant cicadids	Abricta curvicosta	0.480574	Moulds, 1990
extant cicadids	Abricta curvicosta	0.589885	Moulds, 1990
extant cicadids	Abricta stalkeri	0.587229	Moulds, 1990
extant cicadids	Abricta willsi	0.632139	Moulds, 1990
extant cicadids	Abricta willsi	0.617936	Moulds, 1990
extant cicadids	Abricta stalkeri	0.605478	Moulds, 1990
extant cicadids	Burbunga gilmorei	0.614581	Moulds, 1990
extant cicadids	Burbunga gilmorei	0.73913	Moulds, 1990
extant cicadids	Urabunana daemeli	0.521739	Moulds, 1990
extant cicadids	Cicadetta minima	0.545455	Moulds, 1990
extant cicadids	Cicadetta oldfieldi	0.584049	Moulds, 1990
extant cicadids	Venustria superba	0.503616	Moulds, 1990
extant cicadids	Cicadetta sulcata	0.624571	Moulds, 1990
extant cicadids	Cicadetta sulcata	0.636075	Moulds, 1990
extant cicadids	Cicadetta froggatti	0.558577	Moulds, 1990
extant cicadids	Urabunana marshalli	0.556778	Moulds, 1990
extant cicadids	Urabunana marshalli	0.576923	Moulds, 1990
extant cicadids	Urabunana sericeivitta	0.625	Moulds, 1990
extant cicadids	Froggattoides typicus	0.381255	Moulds, 1990
extant cicadids	Cicadetta oldfieldi	0.518765	Moulds, 1990
extant cicadids	Cicadetta celis	0.605263	Moulds, 1990
extant cicadids	Cicadetta tristrigata	0.6255	Moulds, 1990
extant cicadids	Cicadetta melete	0.56804	Moulds, 1990
extant cicadids	Cicadetta melete	0.471	Moulds, 1990
extant cicadids	Cicadetta landsboroughi	0.709677	Moulds, 1990
extant cicadids	Cicadetta incepta	0.575496	Moulds, 1990
extant cicadids	Cicadetta abdominalis	0.608696	Moulds, 1990
extant cicadids	Cicadetta denisoni	0.584806	Moulds, 1990
extant cicadids	Cicadetta denisoni	0.576812	Moulds, 1990
extant cicadids	Cicadetta spinosa	0.674421	Moulds, 1990
extant cicadids	Cicadetta torrida	0.55542	Moulds, 1990
extant cicadids	Cicadetta torrida	0.581233	Moulds, 1990
extant cicadids	Marteena rubricincta	0.616877	Moulds, 1990
extant cicadids	Cicadetta forresti	0.732918	Moulds, 1990
extant cicadids	Cicadetta forresti	0.625	Moulds, 1990
extant cicadids	Pauropsalta eyrei	0.591176	Moulds, 1990
extant cicadids	Pauropsalta eyrei	0.617282	Moulds, 1990
extant cicadids	Cicadetta labeculata	0.636205	Moulds, 1990
extant cicadids	Cicadetta labeculata	0.667	Moulds, 1990
extant cicadids	Cicadetta brevis	0.558472	Moulds, 1990
extant cicadids	Cicadetta brevis	0.545932	Moulds, 1990
extant cicadids	Cicadetta apicata	0.588572	Moulds, 1990
extant cicadids	Cicadetta apicata	0.565082	Moulds, 1990
extant cicadids	Cicadetta quadricincta	0.64745	Moulds, 1990
extant cicadids	Notopsalta atrata	0.612587	Moulds, 1990
extant cicadids	Notopsalta atrata	0.619366	Moulds, 1990
extant cicadids	Cicadetta mixta	0.593741	Moulds, 1990
extant cicadids	Pauropsalta basalis	0.566667	Moulds, 1990
extant cicadids	Pauropsalta basalis	0.645161	Moulds, 1990
extant cicadids	Cicadetta crucifera	0.677419	Moulds, 1990
extant cicadids	Cicadetta crucifera	0.604942	Moulds, 1990
extant cicadids	Cicadetta arenaria	0.557855	Moulds, 1990
extant cicadids	Cicadetta waterhousei	0.618495	Moulds, 1990
extant cicadids	Cicadetta waterhousei	0.615385	Moulds, 1990
extant cicadids	Kikihia convicta	0.535246	Moulds, 1990
extant cicadids	Cicadetta hackeri	0.594595	Moulds, 1990
extant cicadids	Cicadetta hackeri	0.657211	Moulds, 1990
extant cicadids	Pauropsalta infrasila	0.617067	Moulds, 1990
extant cicadids	Pauropsalta infrasila	0.591522	Moulds, 1990
extant cicadids	Pauropsalta nigristriga	0.600966	Moulds, 1990
extant cicadids	Pauropsalta nigristriga	0.573161	Moulds, 1990
extant cicadids	Pauropsalta extrema	0.583736	Moulds, 1990
extant cicadids	Pauropsalta extrema	0.545895	Moulds, 1990
extant cicadids	Pauropsalta circumdata	0.59766	Moulds, 1990
extant cicadids	Pauropsalta circumdata	0.569366	Moulds, 1990
extant cicadids	Pauropsalta mneme	0.634158	Moulds, 1990
extant cicadids	Pauropsalta mneme	0.610572	Moulds, 1990
extant cicadids	Pauropsalta elgneri	0.551566	Moulds, 1990
extant cicadids	Pauropsalta rubea	0.645647	Moulds, 1990
extant cicadids	Pauropsalta encaustica	0.687625	Moulds, 1990
extant cicadids	Pauropsalta encaustica	0.615328	Moulds, 1990
extant cicadids	Pauropsalta rubristrigata	0.667283	Moulds, 1990
extant cicadids	Pauropsalta rubristrigata	0.555107	Moulds, 1990
extant cicadids	Cicadetta oxleyi	0.68544	Moulds, 1990
extant cicadids	Birrima varians	0.511111	Moulds, 1990
extant cicadids	Birrima varians	0.649994	Moulds, 1990
extant cicadids	Kobonga froggatti	0.571138	Moulds, 1990
extant cicadids	Burbunga hillieri	0.688169	Moulds, 1990
extant cicadids	Gudanga browni	0.686888	Moulds, 1990
extant cicadids	Gudanga browni	0.545455	Moulds, 1990
extant cicadids	Birrima castanea	0.578059	Moulds, 1990
extant cicadids	Birrima castanea	0.586957	Moulds, 1990
extant cicadids	Kobonga umbrimargo	0.527273	Moulds, 1990
extant cicadids	Kobonga umbrimargo	0.613938	Moulds, 1990
extant cicadids	Thaumastopsaltria glauca	0.622943	Moulds, 1990
extant cicadids	Thaumastopsaltria glauca	0.628667	Moulds, 1990
extant cicadids	Chlorocysta vitripennis	0.570064	Moulds, 1990
extant cicadids	Chlorocysta vitripennis	0.661897	Moulds, 1990
extant cicadids	Glaucopsaltria viridis	0.657376	Moulds, 1990
extant cicadids	Baeturia flava	0.627907	Moulds, 1990
extant cicadids	Baeturia varicolor	0.630085	Moulds, 1990
extant cicadids	Baeturia varicolor	0.591485	Moulds, 1990
extant cicadids	Owra insignis	0.618182	Moulds, 1990
extant cicadids	Owra insignis	0.673246	Moulds, 1990
extant cicadids	Baeturia varicolor	0.569376	Moulds, 1990
extant cicadids	Baeturia varicolor	0.57597	Moulds, 1990
extant cicadids	Chlorocysta suffusa	0.653344	Moulds, 1990
extant cicadids	Chlorocysta suffusa	0.557314	Moulds, 1990
extant cicadids	Cystosoma saundersii	0.61132	Moulds, 1990
extant cicadids	Cystosoma saundersii	0.59437	Moulds, 1990
extant cicadids	Cystosoma saundersii	0.594991	Moulds, 1990
extant cicadids	Cystosoma schmeltzi	0.541667	Moulds, 1990
extant cicadids	Cystopsaltria immaculata	0.605842	Moulds, 1990
extant cicadids	Cystopsaltria immaculata	0.567568	Moulds, 1990
extant cicadids	Cystosoma schmeltzi	0.563093	Moulds, 1990
extant cicadids	Megapomponia imperatoria	0.494292	Pham and Constant, 2020
extant cicadids	Cicadettana calliope	0.551993	https://bugguide.net/node/view/1706973
stem cicadoids	Eunotalia emeryi gen.et sp. nov.	0.38726	this study
other fossils (except crown cicadids)	Cretotettigarcta bumensis	0.25214	this study
other fossils (except crown cicadids)	Cretotettigarcta problematica comb. nov.	0.25303	this study
other fossils (except crown cicadids)	Cretotettigarcta shcherbakovi sp. nov.	0.35455	this study
other fossils (except crown cicadids)	Vetuprosbole parallelica	0.39827	this study
other fossils (except crown cicadids)	Pranwanna xiai gen.et sp. nov. (male)	0.27295	this study
other fossils (except crown cicadids)	Pranwanna xiai gen.et sp. nov. (female)	0.32303	this study
crown tettigarctids	crown tettigarctids	0.261905	Fu et al., 2019
crown tettigarctids	crown tettigarctids	0.369048	this study
crown tettigarctids	crown tettigarctids	0.317647	this study
crown tettigarctids	crown tettigarctids	0.383795	https://www.inaturalist.org/observations/28649977
crown tettigarctids	crown tettigarctids	0.353219	https://www.inaturalist.org/observations/146507663
DBCE:the distance between the two compound eyes
DoH:the diameter of head
Moulds, M. S. Australian cicadas (University of New South Wales Press,1990).
Pham, T. H., & Constant, J. The cicada genus Megapomponia Boulard, 2005 from Laos, with description of a new species (Hemiptera: Cicadidae). North-West. J. Zool. 16, 102–105 (2020).
Fu, Y. & Cai, C., Huang, D. First hairy cicadas in mid-Cretaceous amber from northern Myanmar (Hemiptera: Cicadoidea: Tettigarctidae). Cretac. Res. 93, 285–291 (2019).

## Sheet: Supplementary Figure 16e 
Group	Name	WoPc/WoR	WoAc/WoR	WoPc/WoAc	Reference
extant cicadids	Thopha saccata male	8.77593	2.93495	2.99014	https://www.inaturalist.org/taxa/208179-Thopha-saccata/browse_photos
extant cicadids	Henicopsaltria eydouxii	6.56854	3.13807	2.09318	https://www.inaturalist.org/taxa/208183-Henicopsaltria-eydouxii/browse_photos
extant cicadids	Burbunga queenslandica	5.5	3	1.83333	https://dr-pop.net/queenslandica-026.htm
extant cicadids	Burbunga occidentalis	4.55689	2.33333	1.95295	https://dr-pop.net/occidentalis-066.htm
extant cicadids	Macrotristria stevewilsoni	9.75582	3.68159	2.64989	Popple, 2016
extant cicadids	Psaltoda moerens	5.6036	2.3	2.43635	https://dr-pop.net/moerens-089.htm
extant cicadids	Talcopsaltria olivei	6.17676	2.88235	2.14296	Moulds and Olive, 2014
extant cicadids	Arunta interclusa	6.62613	3.62712	1.82683	https://dr-pop.net
extant cicadids	Thopha sessibliba	6.9007	3.2	2.15647	https://dr-pop.net/sessiliba-004.htm
extant cicadids	Psaltoda seismella	7.63691	3.18182	2.40017	Popple and Moulds, 2021
extant cicadids	Psaltoda fumipennis	8.9006	3.5	2.54303	Popple and Moulds, 2021
extant cicadids	Kimberpsaltria taenia	6.05109	3.93038	1.53957	Moulds et al., 2021
extant cicadids	Yoyetta denisoni	5.85714	3.28571	1.78261	Emery et al., 2019
extant cicadids	Yoyetta denisoni	7.76954	3.07692	2.5251	Emery et al., 2019
extant cicadids	Yoyetta robertsonae	11.5975	5.38156	2.15505	Moulds et al., 2020
extant cicadids	Yoyetta fluviatilis	5.66667	2.55556	2.21739	https://dr-pop.net/fluviatilis-477.htm
extant cicadids	Tryella burnsi	5.14286	2.28571	2.25	https://dr-pop.net/burnsi-539.htm
extant cicadids	Tryella sp. (cf. castanea)	5.57329	1.71429	3.25108	https://dr-pop.net/544.htm
extant cicadids	Tryella lachlani	5.57329	1.71429	3.25108	https://dr-pop.net/lachlani-530.htm
extant cicadids	Megapomponia imperatoria	7.3007	4.2012	1.73777	Lee and Sanborn, 2010
extant cicadids	Megapomponia sitesi	7.88889	4.22222	1.86842	Lee and Sanborn, 2010
extant cicadids	Megapomponia castanea	7.88889	4.33478	1.81991	Lee and Sanborn, 2010
extant cicadids	Pictila occidentalis	7.71429	3.14286	2.45455	https://dr-pop.net/occidentalis-212.htm
extant cicadids	Yoyetta douglasi	7.3336	3.06733	2.39087	Popple and Emery, 2020
extant cicadids	Yoyetta douglasi	8.61677	2.84723	3.02637	Popple and Emery, 2020
extant cicadids	Yoyetta loftyensis	7.71557	2.85714	2.70045	Popple and Emery, 2020
extant cicadids	Yoyetta ngarabal	7.42857	3.85986	1.92457	Popple and Emery, 2020
extant cicadids	Yoyetta grandis	8.66667	3.55733	2.43628	Popple and Emery, 2010
extant cicadids	Tettigarcta crinita	5.5	2.67183	2.05851	https://dr-pop.net/crinita-001.htm
extant cicadids	Henicopsaltria rufivelum	6.37625	3.5	1.82179	https://dr-pop.net/rufivelum-019.htm
extant cicadids	Diceropyga subapicalis	6.2008	3.5014	1.77095	https://dr-pop.net/diceropyga.htm
extant cicadids	Cyclochila australasiae	5.93372	3.29758	1.79942	https://dr-pop.net/australasiae-048.htm
extant cicadids	Cyclochila virens	6.27273	2.09091	3	https://dr-pop.net/virens-049.htm
extant cicadids	Derotetti mendosensis	10.4028	3.84725	2.70396	Simon et al., 2019
extant cicadids	Tibicina haematodes	8	4.0015	1.99925	https://www.inaturalist.org/observations/85110959
extant cicadids	Carineta rufescens	7.33771	3.49466	2.09969	https://www.inaturalist.org/taxa/633417-Carineta-rufescens
extant cicadids	Cicadatra hei	8.55954	3.59712	2.37955	Wang et al., 2017
extant cicadids	Yoyetta robusta	5.08708	2.79087	1.82276	Popple and Emery, 2022
extant cicadids	Karenia caelatata	5.48632	2.63708	2.08046	Luo et al., 2015
extant cicadids	Magicicada septendecim	9.89098	3.7285	2.6528	https://www.inaturalist.org/taxa/105098-Magicicada-septendecim
extant cicadids	Cantata phiaoacensis	5.76923	3.07785	1.87444	Pham and Lee, 2021
extant cicadids	Platypleura capitata	8.48531	3.81867	2.22206	https://www.indiancicadas.org/sp/331/Platypleura-capitata
extant cicadids	Hyalessa ronshana	5.37767	2.76223	1.94685	Wang et al., 2014
extant cicadids	Rhaeboepelis takiyaae	11.005	5.41667	2.03169	Price et al., 2019
extant cicadids	Aetanna pallidula	5.05678	2.16667	2.3339	Lee, 2014
extant cicadids	Paranosia andersoni	6.07738	3.15477	1.92641	Lee, 2014
extant cicadids	Unipomponia decem	6.07314	4.14286	1.46593	Lee, 2014
extant cicadids	Karenia tibetensis	6.06609	2.98778	2.0303	Pham and Constant, 2014
extant cicadids	Kosemia admirabilis	6.0033	3.7054	1.62015	Qi et al., 2015
extant cicadids	Kosemia yezoensis	5.28657	2.33529	2.26378	Qi et al., 2015
extant cicadids	Kosemia yamashitai	5.77806	2.33333	2.47631	Qi et al., 2015
extant cicadids	Hyalessa ronshana	4.95269	2.77133	1.78712	Wang et al., 2014
extant cicadids	Hyalessa ronshana	6.41883	3.501	1.83343	Wang et al., 2014
extant cicadids	Auritibicen fl ammatus	6.86856	3.98129	1.72521	Wang et al., 2018
extant cicadids	Auritibicen intermedius	6.69333	3.24749	2.06108	Wang et al., 2018
extant cicadids	Cicadatra atra	9.0006	4.1	2.19527	https://www.galerie-insecte.org/galerie/view.php?ref=298214
extant cicadids	Purana abdominalis	7.3007	3.5014	2.08508	Lee, 2009
extant cicadids	Purana abdominalis	6.49246	2.80793	2.31219	Lee, 2009
extant cicadids	Purana kpaworensis	7.58824	3.82353	1.98462	Lee, 2009
extant cicadids	Purana ubina	6.81882	3.00136	2.27191	Lee, 2009
extant cicadids	Baeturia bicolorata	8.11189	3.89044	2.08508	Ruschel and Campos, 2019
extant cicadids	Cystosoma saundersii	7.91842	2.16667	3.65465	Ruschel and Campos, 2019
extant cicadids	Carineta diardi	10.1343	3.3227	3.05001	Ruschel and Campos, 2019
extant cicadids	Graptotettix thoracicus	7.14429	2.718	2.62851	https://www.indiancicadas.org/#!/sp/555/Graptotettix-thoracicus
extant cicadids	Huechys incarnata	7.83684	2.63917	2.96944	https://www.indiancicadas.org/#!/sp/172/Huechys-incarnata
extant cicadids	Huechys sanguinea	8.55622	4.00156	2.13822	https://www.indiancicadas.org/#!/sp/174/Huechys-sanguinea
extant cicadids	Mata kama	8.0117	4.11089	1.9489	https://www.indiancicadas.org/#!/sp/310/Mata-kama
extant cicadids	Mata meghalayana	8.85983	4.55411	1.94546	https://www.indiancicadas.org/#!/sp/585/Mata-meghalayana
extant cicadids	Pomponia cyanea	6.36627	3.45936	1.8403	https://www.indiancicadas.org/#!/sp/230/Pomponia-cyanea
extant cicadids	Tibicina casyapae	7.73209	4.92255	1.57075	https://www.indiancicadas.org/#!/sp/364/Tibicina-casyapae
extant cicadids	Cyclochila australasiae	7.33453	3.66907	1.99902	https://www.inaturalist.org/taxa/205176-Cyclochila-australasiae
other fossils (except crown cicadids)	Pranwanna xiai gen.et sp. nov. (male)	2.83199	2.68703	1.05395	this study
other fossils (except crown cicadids)	Pranwanna xiai gen.et sp. nov. (female)	3.305	3.03043	1.0906	this study
stem cicadoids	Eunotalia emeryi gen.et sp. nov.	3.8013	2.09405	1.81529	this study
crown tettigarctids	Tettigarctidea	3.42509	2.4	1.42712	this study
other fossils (except crown cicadids)	NIGP156680	3.40589	2.20699	1.54323	Wang et al., 2013
crown tettigarctids	Tettigarctidea	4.21489	3.52389	1.19609	this study
	WoPc: the width of postclypeus
	WoAc: the width of anteclypeus
	WoR: the width of rostrum
Popple, L. W. A new species of Macrotristria stål from the shoalwater bay region of central queensland (Hemiptera: Cicadidae: Cicadinae). Aust. Entomol. 43, 101–107 (2016).
Moulds, M. S. & Olive, J. C. A new species of Tamasa Distant from an unusual cave-like habitat in Australia (Cicadidae: Cicadinae: Tamasini). Rec. Aust. Mus. 66, 265–270 (2014).
Popple, L. W. & Moulds, M. S. Redescription of Psaltoda fumipennis Ashton, 1912 and description of a new allied species from the Queensland wet tropics (Hemiptera: Cicadidae: Cicadinae). Aust. Entomol. 48, 355–374 (2021).
Moulds, M. S., Marshall, D. C. & Popple, L. W. Kimberpsaltriini, a new tribe for a new Australian cicada allied to Talcopsaltria moulds (Hemiptera: Cicadoidea: Cicadidae). Aust. Entomol.48, 149–160 (2021).
Emery, D. L., Emery, N. J. & Popple, L. W. A revision of the Yoyetta abdominalis (Distant) species group of cicadas (Hemiptera: Cicadidae: Cicadettinae), introducing eight new species. Rec. Aust. Mus. 71, 277–347 (2019).
Moulds, M. S., Popple, L. W. & Emery, D. L. A new species of Yoyetta moulds from South-Eastern Australia with notes on relationships within the Yoyetta tristrigata species group (Hemiptera, Cicadidae, Cicadettini). Aust. Entomol. 47, 25–38 (2020).
Lee, Y. J. & Sanborn, A. F. Three new species of the genus Megapomponia (Hemiptera: Cicadidae) from Indochina, with a key to the species of Megapomponia. J. Asia Pac. Entomol. 13, 31–39 (2010).
Popple, L. W. & Emery, D. L. Four new species of cicadas in the Yoyetta abdominalis (Distant) species group (Hemiptera: Cicadidae: Cicadettinae) from southeastern Australia. Rec. Aust. Mus. 72, 123–147 (2020).
Popple, L. W. & Emery, D. L. A new cicada genus and a redescription of Pauropsalta subolivacea Ashton (Hemiptera: Cicadidae) from eastern Australia. Aust. Entomol. 37, 147–156 (2010).
Simon, C. et al. Off-target capture data, endosymbiont genes and morphology reveal a relict lineage that is sister to all other singing cicadas. Biol. J. Linn. Soc. 128 (4), 865–886 (2019).
Wang, X., He, Z. Q. & Wei, C. A new species of Cicadatra Kolenati, 1857 from China, with primary phylogenetic analyses of the tribe Cicadatrini (Hemiptera: Cicadidae). Zootaxa 4242, 174–184 (2017).
Popple, L. W. & Emery, D. L. Five new species of Yoyetta Moulds (Hemiptera: Cicadidae: Cicadettinae) from south-eastern Australia. Zootaxa 5141, 401–441 (2022).
Luo, C. Q., Wei, C. & Nansen, C. How do "mute" cicadas produce their calling songs? PLoS One 10, e0118554 (2015).
Pham, T. H. & Lee, Y. J. A new genus and species of the subtribe Aolina (Hemiptera: Cicadidae: Dundubiini) from Vietnam, with discussion on the taxonomic positions of Meimuna-like genera and species groups. J. Asia Pac. Entomol. 24, 175–181 (2021).
Wang, X., Hayashi, M. & Wei, C. On cicadas of Hyalessa maculaticollis complex (Hemiptera, Cicadidae) of China. Zookeys, 25–41 (2014).
Price, B. W., Marshall, D. C., Barker, N. P., Simon, C. & Villet, M. H. Out of Africa? A dated molecular phylogeny of the cicada tribe Platypleurini Schmidt (Hemiptera: Cicadidae), with a focus on African genera and the genus Platypleura Amyot & Audinet‐Serville. Syst. Entomol. 44, 842-861 (2019).
Lee, Y. J. Cicadas (Hemiptera: Cicadidae) of Laos, with the description of four new genera and two new species. Annales de la Société entomologique de France (N.S.) 50, 59–81 (2014).
Pham, T. H. & Constant, J. The cicada genus Karenia Distant, 1888 (Hemiptera: Cicadidae), with description of a new species. Zootaxa 3852, 579–584 (2014).
Qi, S., Hayashi, M. & Wei, C. A review of the cicada genus Kosemia Matsumura (Hemiptera: Cicadidae). Zootaxa 3911, 451–492 (2015).
Wang, X., Hayashi, M. & Wei, C. Revision, phylogeny and phylogeography of the cicada genus Auritibicen (Hemiptera: Cicadidae), with descriptions of ten new species. Eur. J. Entomol. 115, 53–103 (2018).
Lee, Y. J. Descriptions of two new species of the Purana abdominalis species group (Hemiptera: Cicadidae: Cicadini) from the Philippines, with a key to the species groups of Purana. J. Nat. Hist. 43, 1487–1504 (2009).
Ruschel, T. P. & Campos, L. A. Phylogeny and biogeography of the leaf-winged cicadas (Hemiptera: Auchenorrhyncha: Cicadidae). Zool. J. Linn. Soc. 185, 1150–1187 (2019).
Wang, B., Zhang, H., Jarzembowski, E. A., Fang, Y.& Zheng, D. Taphonomic variability of fossil insects: a biostratinomic study of Palaeontinidae and Tettigarctidae (Insecta: Hemiptera) from the Jurassic Daohugou Lagerstätte. Palaios 28, 233-242 (2013).

## Sheet: Supplementary Figure 16f 
Group	name	ratio 1: pronotum/body (length)	ratio 1: mesonotum/body (length)	Reference
crown tettigarctids	Tettigarcta crinita	0.311034	0	Moulds, 1990
crown tettigarctids	Tettigarcta crinita	0.337635	0	Moulds, 1990
crown tettigarctids	Tettigarcta tomentosa	0.321351	0	Moulds, 1990
crown tettigarctids	Tettigarcta tomentosa	0.347481	0	Moulds, 1990
extant cicadids	Lembeja paradoxa	0.0795044	0.152095	Moulds, 1990
extant cicadids	Lembeja paradoxa	0.12277	0.141885	Moulds, 1990
extant cicadids	Lembeja vitticollis	0.100281	0.196664	Moulds, 1990
extant cicadids	Lembeja vitticollis	0.118457	0.195591	Moulds, 1990
extant cicadids	Lembeja vitticollis	0.144384	0.20055	Moulds, 1990
extant cicadids	Thopha saccata	0.128257	0.203443	Moulds, 1990
extant cicadids	Thopha saccata	0.161627	0.205232	Moulds, 1990
extant cicadids	Thopha sessiliba	0.187207	0.217032	Moulds, 1990
extant cicadids	Thopha sessiliba	0.190258	0.221274	Moulds, 1990
extant cicadids	Thopha sessiliba	0.149947	0.198555	Moulds, 1990
extant cicadids	Thopha colorata	0.178378	0.189189	Moulds, 1990
extant cicadids	Arunta perulata	0.183491	0.200113	Moulds, 1990
extant cicadids	Arunta perulata	0.19295	0.218263	Moulds, 1990
extant cicadids	Arunta interclusa	0.195743	0.217825	Moulds, 1990
extant cicadids	Cyclochila virens	0.143821	0.164103	Moulds, 1990
extant cicadids	Cyclochila virens	0.18161	0.166582	Moulds, 1990
extant cicadids	Cyclochila australasiae	0.196757	0.145214	Moulds, 1990
extant cicadids	Cyclochila australasiae	0.218038	0.16757	Moulds, 1990
extant cicadids	Arenopsaltria nubivena	0.135162	0.178753	Moulds, 1990
extant cicadids	Arenopsaltria nubivena	0.156256	0.180177	Moulds, 1990
extant cicadids	Arenopsaltria pygmaea	0.168219	0.251671	Moulds, 1990
extant cicadids	Arenopsaltria fullo	0.173607	0.197913	Moulds, 1990
extant cicadids	Cyclochila australasiae	0.187143	0.150597	Moulds, 1990
extant cicadids	Psaltoda aurora	0.141471	0.17054	Moulds, 1990
extant cicadids	Psaltoda aurora	0.168146	0.18533	Moulds, 1990
extant cicadids	Psaltoda magnifica	0.148279	0.16729	Moulds, 1990
extant cicadids	Psaltoda magnifica	0.185714	0.214338	Moulds, 1990
extant cicadids	Psaltoda fumipennis	0.134595	0.193725	Moulds, 1990
extant cicadids	Psaltoda fumipennis	0.170174	0.269535	Moulds, 1990
extant cicadids	Psaltoda claripennis	0.158626	0.182897	Moulds, 1990
extant cicadids	Psaltoda claripennis	0.184195	0.210508	Moulds, 1990
extant cicadids	Psaltoda insularis	0.189545	0.212121	Moulds, 1990
extant cicadids	Psaltoda plaga	0.153846	0.176529	Moulds, 1990
extant cicadids	Psaltoda plaga	0.182937	0.205781	Moulds, 1990
extant cicadids	Psaltoda harrisii	0.160355	0.192381	Moulds, 1990
extant cicadids	Psaltoda harrisii	0.166631	0.208288	Moulds, 1990
extant cicadids	Psaltoda adonis	0.162672	0.205732	Moulds, 1990
extant cicadids	Psaltoda pictibasis	0.141274	0.164167	Moulds, 1990
extant cicadids	Psaltoda pictibasis	0.169531	0.190698	Moulds, 1990
extant cicadids	Psaltoda moerens	0.163753	0.16393	Moulds, 1990
extant cicadids	Psaltoda moerens	0.186052	0.186052	Moulds, 1990
extant cicadids	Anapsaltoda pulchra	0.123138	0.192306	Moulds, 1990
extant cicadids	Anapsaltoda pulchra	0.17757	0.238318	Moulds, 1990
extant cicadids	Psaltoda flavescens	0.134604	0.179371	Moulds, 1990
extant cicadids	Psaltoda flavescens	0.163895	0.22399	Moulds, 1990
extant cicadids	Henicopsaltria kelsalli	0.143747	0.225346	Moulds, 1990
extant cicadids	Henicopsaltria rufivelum	0.130066	0.209036	Moulds, 1990
extant cicadids	Henicopsaltria eydouxii	0.154915	0.181453	Moulds, 1990
extant cicadids	Henicopsaltria eydouxii	0.1823	0.207093	Moulds, 1990
extant cicadids	Macrotristria angularis	0.146397	0.174795	Moulds, 1990
extant cicadids	Macrotristria angularis	0.175371	0.174976	Moulds, 1990
extant cicadids	Macrotristria angularis	0.188979	0.173238	Moulds, 1990
extant cicadids	Macrotristria maculicollis	0.14807	0.191483	Moulds, 1990
extant cicadids	Macrotristria nigrosignata	0.145784	0.229146	Moulds, 1990
extant cicadids	Macrotristria frenchi	0.157048	0.21993	Moulds, 1990
extant cicadids	Macrotristria sylvara	0.179589	0.206319	Moulds, 1990
extant cicadids	Macrotristria kabikabia	0.200117	0.1716	Moulds, 1990
extant cicadids	Macrotristria godingi	0.174864	0.187797	Moulds, 1990
extant cicadids	Macrotristria intersecta	0.153862	0.230625	Moulds, 1990
extant cicadids	Macrotristria intersecta	0.188253	0.218251	Moulds, 1990
extant cicadids	Macrotristria doddi	0.176069	0.165113	Moulds, 1990
extant cicadids	Macrotristria hieroglyphicalis	0.175192	0.289649	Moulds, 1990
extant cicadids	Macrotristria kulungura	0.126253	0.221005	Moulds, 1990
extant cicadids	Macrotristria dorsalis	0.173542	0.241006	Moulds, 1990
extant cicadids	Macrotristria intersecta	0.197409	0.239844	Moulds, 1990
extant cicadids	Macrotristria hillieri	0.178716	0.23517	Moulds, 1990
extant cicadids	Macrotristria hillieri	0.194694	0.231528	Moulds, 1990
extant cicadids	Tamasa tristigma	0.167184	0.220644	Moulds, 1990
extant cicadids	Tamasa tristigma	0.156351	0.19829	Moulds, 1990
extant cicadids	Tamasa doddi	0.149989	0.23132	Moulds, 1990
extant cicadids	Tamasa rainbowi	0.179387	0.190173	Moulds, 1990
extant cicadids	Diceropyga subapicalis	0.155713	0.228398	Moulds, 1990
extant cicadids	Diemeniana frenchi	0.138661	0.184756	Moulds, 1990
extant cicadids	Illyria burkei	0.137409	0.202715	Moulds, 1990
extant cicadids	Illyria hilli	0.154584	0.220582	Moulds, 1990
extant cicadids	Illyria hilli	0.199993	0.200685	Moulds, 1990
extant cicadids	Illyria australensis	0.12698	0.166661	Moulds, 1990
extant cicadids	Diemeniana euronotiana	0.151732	0.194878	Moulds, 1990
extant cicadids	Diemeniana euronotiana	0.16543	0.183447	Moulds, 1990
extant cicadids	Diemeniana euronotiana	0.143032	0.167852	Moulds, 1990
extant cicadids	Diemeniana tillyardi	0.160565	0.160846	Moulds, 1990
extant cicadids	Diemeniana hirsuta	0.14499	0.186238	Moulds, 1990
extant cicadids	Abricta rubra	0.148932	0.234036	Moulds, 1990
extant cicadids	Abricta rubra	0.14364	0.247325	Moulds, 1990
extant cicadids	Abricta noctua	0.128342	0.243544	Moulds, 1990
extant cicadids	Abricta noctua	0.132781	0.214979	Moulds, 1990
extant cicadids	Abricta castanea	0.161747	0.264677	Moulds, 1990
extant cicadids	Abricta curvicosta	0.151011	0.232939	Moulds, 1990
extant cicadids	Abricta curvicosta	0.170565	0.229657	Moulds, 1990
extant cicadids	Abricta stalkeri	0.14583	0.236106	Moulds, 1990
extant cicadids	Abricta willsi	0.132349	0.241523	Moulds, 1990
extant cicadids	Abricta willsi	0.118102	0.218773	Moulds, 1990
extant cicadids	Abricta stalkeri	0.126529	0.233173	Moulds, 1990
extant cicadids	Burbunga gilmorei	0.150348	0.185724	Moulds, 1990
extant cicadids	Burbunga gilmorei	0.166821	0.196183	Moulds, 1990
extant cicadids	Urabunana verna	0.109695	0.203801	Moulds, 1990
extant cicadids	Urabunana daemeli	0.143405	0.139754	Moulds, 1990
extant cicadids	Cicadetta oldfieldi	0.139957	0.15997	Moulds, 1990
extant cicadids	Venustria superba	0.135587	0.220378	Moulds, 1990
extant cicadids	Cicadetta sulcata	0.134449	0.176465	Moulds, 1990
extant cicadids	Urabunana marshalli	0.0934579	0.168486	Moulds, 1990
extant cicadids	Urabunana marshalli	0.11054	0.1491	Moulds, 1990
extant cicadids	Froggattoides typicus	0.14285	0.193868	Moulds, 1990
extant cicadids	Cicadetta oldfieldi	0.151886	0.170872	Moulds, 1990
extant cicadids	Cicadetta celis	0.137552	0.173901	Moulds, 1990
extant cicadids	Cicadetta tristrigata	0.141127	0.205061	Moulds, 1990
extant cicadids	Cicadetta melete	0.147966	0.166636	Moulds, 1990
extant cicadids	Cicadetta melete	0.148071	0.205908	Moulds, 1990
extant cicadids	Cicadetta landsboroughi	0.110092	0.202046	Moulds, 1990
extant cicadids	Cicadetta murrayensis	0.125	0.1125	Moulds, 1990
extant cicadids	Cicadetta abdominalis	0.121942	0.182913	Moulds, 1990
extant cicadids	Cicadetta abdominalis	0.174969	0.187573	Moulds, 1990
extant cicadids	Cicadetta denisoni	0.122726	0.168244	Moulds, 1990
extant cicadids	Cicadetta denisoni	0.141386	0.146435	Moulds, 1990
extant cicadids	Cicadetta spinosa	0.148662	0.211225	Moulds, 1990
extant cicadids	Cicadetta torrida	0.157079	0.187119	Moulds, 1990
extant cicadids	Cicadetta torrida	0.130708	0.183109	Moulds, 1990
extant cicadids	Marteena rubricincta	0.136789	0.211273	Moulds, 1990
extant cicadids	Cicadetta convergens	0.127292	0.225493	Moulds, 1990
extant cicadids	Cicadetta forresti	0.115385	0.163462	Moulds, 1990
extant cicadids	Pauropsalta eyrei	0.138943	0.217779	Moulds, 1990
extant cicadids	Pauropsalta eyrei	0.11238	0.207047	Moulds, 1990
extant cicadids	Cicadetta labeculata	0.130422	0.224615	Moulds, 1990
extant cicadids	Cicadetta labeculata	0.139241	0.189981	Moulds, 1990
extant cicadids	Cicadetta brevis	0.158328	0.216659	Moulds, 1990
extant cicadids	Cicadetta brevis	0.151687	0.196947	Moulds, 1990
extant cicadids	Cicadetta apicata	0.149436	0.238799	Moulds, 1990
extant cicadids	Cicadetta apicata	0.137497	0.218746	Moulds, 1990
extant cicadids	Cicadetta quadricincta	0.08	0.16	Moulds, 1990
extant cicadids	Cicadetta quadricincta	0.119294	0.166836	Moulds, 1990
extant cicadids	Cicadetta stradbrokensis	0.128694	0.177139	Moulds, 1990
extant cicadids	Notopsalta atrata	0.139564	0.163913	Moulds, 1990
extant cicadids	Notopsalta atrata	0.167722	0.17677	Moulds, 1990
extant cicadids	Cicadetta mixta	0.0943023	0.170008	Moulds, 1990
extant cicadids	Pauropsalta basalis	0.139937	0.20016	Moulds, 1990
extant cicadids	Pauropsalta basalis	0.138506	0.158599	Moulds, 1990
extant cicadids	Cicadetta crucifera	0.191045	0.164994	Moulds, 1990
extant cicadids	Cicadetta crucifera	0.150696	0.166331	Moulds, 1990
extant cicadids	Cicadetta arenaria	0.124862	0.187458	Moulds, 1990
extant cicadids	Cicadetta arenaria	0.121742	0.162212	Moulds, 1990
extant cicadids	Cicadetta waterhousei	0.0945821	0.150057	Moulds, 1990
extant cicadids	Cicadetta waterhousei	0.11727	0.17942	Moulds, 1990
extant cicadids	Kikihia convicta	0.149152	0.180174	Moulds, 1990
extant cicadids	Cicadetta hackeri	0.170555	0.162448	Moulds, 1990
extant cicadids	Cicadetta hackeri	0.160106	0.152091	Moulds, 1990
extant cicadids	Pauropsalta infrasila	0.133113	0.189361	Moulds, 1990
extant cicadids	Pauropsalta infrasila	0.152098	0.198212	Moulds, 1990
extant cicadids	Pauropsalta nigristriga	0.143616	0.17992	Moulds, 1990
extant cicadids	Pauropsalta nigristriga	0.153477	0.18345	Moulds, 1990
extant cicadids	Pauropsalta extrema	0.142991	0.196495	Moulds, 1990
extant cicadids	Pauropsalta extrema	0.151495	0.185101	Moulds, 1990
extant cicadids	Pauropsalta circumdata	0.122915	0.179355	Moulds, 1990
extant cicadids	Pauropsalta circumdata	0.129252	0.166701	Moulds, 1990
extant cicadids	Pauropsalta mneme	0.130901	0.193133	Moulds, 1990
extant cicadids	Pauropsalta mneme	0.162666	0.171531	Moulds, 1990
extant cicadids	Pauropsalta elgneri	0.127245	0.21421	Moulds, 1990
extant cicadids	Pauropsalta rubea	0.153777	0.198218	Moulds, 1990
extant cicadids	Pauropsalta encaustica	0.138992	0.154628	Moulds, 1990
extant cicadids	Pauropsalta encaustica	0.136729	0.149058	Moulds, 1990
extant cicadids	Pauropsalta rubristrigata	0.146265	0.187093	Moulds, 1990
extant cicadids	Pauropsalta rubristrigata	0.138702	0.177592	Moulds, 1990
extant cicadids	Cicadetta oxleyi	0.138457	0.199994	Moulds, 1990
extant cicadids	Birrima varians	0.117282	0.197527	Moulds, 1990
extant cicadids	Birrima varians	0.153357	0.173195	Moulds, 1990
extant cicadids	Kobonga froggatti	0.150457	0.194196	Moulds, 1990
extant cicadids	Burbunga hillieri	0.17776	0.191369	Moulds, 1990
extant cicadids	Gudanga browni	0.111079	0.134882	Moulds, 1990
extant cicadids	Gudanga browni	0.106057	0.181813	Moulds, 1990
extant cicadids	Birrima castanea	0.132439	0.198771	Moulds, 1990
extant cicadids	Birrima castanea	0.140271	0.210187	Moulds, 1990
extant cicadids	Kobonga umbrimargo	0.146705	0.211907	Moulds, 1990
extant cicadids	Kobonga umbrimargo	0.193621	0.198997	Moulds, 1990
extant cicadids	Thaumastopsaltria glauca	0.132217	0.185217	Moulds, 1990
extant cicadids	Chlorocysta vitripennis	0.095137	0.134964	Moulds, 1990
extant cicadids	Chlorocysta vitripennis	0.135087	0.175181	Moulds, 1990
extant cicadids	Glaucopsaltria viridis	0.0882725	0.116013	Moulds, 1990
extant cicadids	Baeturia varicolor	0.0920594	0.13654	Moulds, 1990
extant cicadids	Baeturia varicolor	0.130603	0.212229	Moulds, 1990
extant cicadids	Baeturia varicolor	0.0957392	0.152516	Moulds, 1990
extant cicadids	Chlorocysta suffusa	0.118585	0.150141	Moulds, 1990
extant cicadids	Chlorocysta suffusa	0.132436	0.158128	Moulds, 1990
extant cicadids	Cystosoma saundersii	0.0776467	0.126514	Moulds, 1990
extant cicadids	Cystosoma saundersii	0.119688	0.173997	Moulds, 1990
extant cicadids	Cystopsaltria immaculata	0.117322	0.204039	Moulds, 1990
extant cicadids	Cystosoma schmeltzi	0.105256	0.163731	Moulds, 1990
extant cicadids	Megapomponia imperatoria	0.146369	0.219975	Pham and Constant, 2020
stem cicadoids	Eunotalia emeryi gen.et sp. nov.	0.4158	0	this study
other fossils (except crown cicadids)	Cretotettigarcta bumensis	0.2677	0.07805	this study
other fossils (except crown cicadids)	Cretotettigarcta problematica comb. nov.	0.24252	0.07208	this study
other fossils (except crown cicadids)	Cretotettigarcta shcherbakovi sp. nov.	0.3183	0.04304	this study
other fossils (except crown cicadids)	Vetuprosbole parallelica	0.19742	0.16244	this study
other fossils (except crown cicadids)	Pranwanna xiai gen.et sp. nov. (male)	0.23982	0.08811	this study
other fossils (except crown cicadids)	Pranwanna xiai gen.et sp. nov. (female)	0.28161	0.08048	this study
other fossils (except crown cicadids)	Shuraboprosbole daohugouensis	0.226337	0.166255	Wang and Zhang, 2009
other fossils (except crown cicadids)	Shuraboprosbole minuta	0.201729	0.151297	Wang and Zhang, 2009
other fossils (except crown cicadids)	Shuraboprosbole minuta	0.20438	0.153285	Wang and Zhang, 2009
other fossils (except crown cicadids)	Shuraboprosbole minuta	0.190903	0.154703	Wang and Zhang, 2009
other fossils (except crown cicadids)	Shuraboprosbole minuta	0.234043	0.146809	Wang and Zhang, 2009
other fossils (except crown cicadids)	Shuraboprosbole minuta	0.164085	0.110155	Wang and Zhang, 2009
other fossils (except crown cicadids)	Shuraboprosbole minuta	0.208024	0.15899	Wang and Zhang, 2009
other fossils (except crown cicadids)	Sanmai kongi	0.208054	0.15302	Chen et al., 2016
other fossils (except crown cicadids)	Sanmai kongi	0.221841	0.157967	Chen et al., 2016
other fossils (except crown cicadids)	Sanmai xuni	0.174067	0.137359	Chen et al., 2016
other fossils (except crown cicadids)	Sanmai mengi	0.194915	0.155367	Chen et al., 2016
other fossils (except crown cicadids)	KC668	0.158031	0.121762	this study
stem cicadoids	NIGP156691	0.390941	0	this study
stem cicadoids	NIGP156705a-1	0.3025	0	this study
Moulds, M. S. Australian cicadas (University of New South Wales Press,1990).
Pham, T. H., & Constant, J. The cicada genus Megapomponia Boulard, 2005 from Laos, with description of a new species (Hemiptera: Cicadidae). North-Western Journal of Zoology 16, 102–105 (2020).
Wang, B. & Zhang, H. Tettigarctidae (Insecta: Hemiptera: Cicadoidea) from the Middle Jurassic of Inner Mongolia, China. Geobios 42, 243–253 (2009).
Chen, J. et al. New Jurassic tettigarctid cicadas from China with a novel example of disruptive coloration. APP 61 (2016).
